# Supplementary material for: Specialization of Gene Expression during Mouse Brain Development
Source: PLoS Comput Biol. 2013 Sep 19;9(9):e1003185. doi: 10.1371/journal.pcbi.1003185 (PMC3777910; doi:10.1371/journal.pcbi.1003185)
Supplement: Table S1 — Gene symbols and entrez-ids of all the genes in the dataset. (XLSX) [file pcbi.1003185.s004.xlsx]

## Sheet: Sheet1
GENE SYMBOL	ENTREZ ID
1110051B16Rik	278672
1700010L04Rik	69333
1700013G10Rik	75507
1700058C01Rik	73422
2610109H07Rik	70433
3526402H21Rik	66683
4932417H02Rik	74370
5730589K01Rik	268741
6330527O06Rik	76161
6330581N18Rik	319453
6430573F11Rik	319582
8030451F13Rik	109272
9130213B05Rik	231440
9430056A22Rik	403208
9830123M21Rik	226438
A2m	232345
A630042L21Rik	106894
A830053O21Rik	320522
A930038C07Rik	68169
AI427515	270097
AI591476	231986
AI597013	100182
Aanat	11298
Aatk	11302
Abat	268860
Abca2	11305
Abcc1	17250
Abhd4	105501
Abl1	11350
Abra	223513
Abt1	30946
Abtb1	80283
Accn1	11418
Accn2	11419
Ace	11421
Ache	11423
Actb	11461
Acvr1	11477
Acvr1b	11479
Acvr1c	269275
Acvr2a	11480
Acvr2b	11481
Acvrl1	11482
Adam10	11487
Adam17	11491
Adam19	11492
Adcy1	432530
Adcy2	210044
Adcy9	11515
Adcyap1	11516
Adcyap1r1	11517
Adnp	11538
Adora2a	11540
Adra2a	11551
Adra2b	11552
Adra2c	11553
Adrb1	11554
Aebp2	11569
Aes	14797
Aff3	16764
Agrp	11604
Agt	11606
Agtr1a	11607
Ahctf1	226747
Ahi1	52906
Ahr	11622
Akr1c18	105349
Akt1	11651
Akt1s1	67605
Alcam	11658
Aldh1a1	11668
Aldh1a2	19378
Aldh1a3	56847
Aldh2	11669
Aldh4a1	212647
Alk	11682
Alx3	11694
Alx4	11695
Amh	11705
Amhr2	110542
Amigo1	229715
Amotl1	75723
Angpt1	11600
Angpt2	11601
Angpt4	11602
Angptl1	72713
Angptl2	26360
Angptl3	30924
Angptl4	57875
Angptl6	70726
Angptl7	654812
Ank3	11735
Ankrd43	237761
Anxa11	11744
Anxa2	12306
Anxa4	11746
Apba1	319924
Apba2	11784
Apc	11789
Apc2	23805
Aph1a	226548
Aph1b	208117
Aph1c	68318
Aplp1	11803
Apod	11815
Apoe	11816
App	11820
Aqp4	11829
Ar	11835
Arc	11838
Areg	11839
Arf6	11845
Arhgap25	232201
Arnt	11863
Arnt2	11864
Arntl	11865
Arntl2	272322
Artn	11876
Arvcf	11877
Arx	11878
Ascl1	17172
Ascl2	17173
Ascl3	56787
Ascl4	67341
Astn1	11899
Astn2	56079
Atbf1	11906
Atf1	11908
Atf2	11909
Atf3	11910
Atf4	11911
Atf5	107503
Atoh1	11921
Atoh7	53404
Atoh8	71093
Atp10a	11982
Atp1a1	11928
Atp1a2	98660
Atp1b2	11932
Atxn1	20238
Avp	11998
Avpr1a	54140
Avpr1b	26361
Avpr2	12000
Axin1	12005
Axin2	12006
Axl	26362
B020006M18Rik	546118
B230220E17Rik	320865
B3galt2	26878
B3gat2	280645
B3gnt2	53625
Bach1	12013
Bach2	12014
Baiap3	545192
Bambi	68010
Bapx1	12020
Barhl1	54422
Barx1	12022
Barx2	12023
Bbx	70508
Bcan	12032
Bcar1	12927
Bcat1	12035
Bche	12038
Bcl11a	14025
Bcl11b	58208
Bcl2	12043
Bcl2l11	12125
Bcl6	12053
Bcl9	77578
Bcor	71458
Bcorl1	320376
Bdnf	12064
Bhlhb2	20893
Bhlhb3	79362
Bhlhb4	140489
Bhlhb5	59058
Bhlhb8	17341
Bicd1	12121
Bmp1	12153
Bmp10	12154
Bmp15	12155
Bmp2	12156
Bmp3	110075
Bmp4	12159
Bmp5	12160
Bmp6	12161
Bmp7	12162
Bmp8a	12163
Bmpr1a	12166
Bmpr1b	12167
Bmpr2	12168
Bmyc	107771
Boc	117606
Bsx	244813
Btbd11	74007
Btc	12223
Btrc	12234
C030002O17Rik	78533
C130076O07Rik	319504
C1qa	12259
C1qb	12260
C1ql2	226359
C230009H10Rik	320399
C330003B14Rik	105594
C4b	12268
Cacna1a	12286
Cacna1b	12287
Cacna1g	12291
Cacna1h	58226
Cacna2d1	12293
Cacna2d3	12294
Cacng5	140723
Cacng7	81904
Cadps2	320405
Calb1	12307
Calb2	12308
Calca	12310
Calcb	116903
Calcr	12311
Camk2a	12322
Camk4	12326
Camta1	100072
Camta2	216874
Car10	72605
Car2	12349
Car3	12350
Cart	27220
Cart1	216285
Casp3	12367
Cbln2	12405
Cbln3	56410
Cbln4	228942
Cck	12424
Cckar	12425
Cckbr	12426
Ccng1	12450
Cd109	235505
Cd164	53599
Cd24a	12484
Cd44	12505
Cd47	16423
Cd59a	12509
Cd9	12527
Cdc42	12540
Cdh1	12550
Cdh10	320873
Cdh11	12552
Cdh12	215654
Cdh13	12554
Cdh17	12557
Cdh2	12558
Cdh20	23836
Cdh23	22295
Cdh24	239096
Cdh3	12560
Cdh4	12561
Cdh5	12562
Cdh6	12563
Cdh7	241201
Cdh8	12564
Cdh9	12565
Cdk5	12568
Cdk5r1	12569
Cdon	57810
Cds1	74596
Cdx1	12590
Cdx2	12591
Cdx4	12592
Cebpa	12606
Cebpe	110794
Cebpg	12611
Celsr1	12614
Celsr2	53883
Celsr3	107934
Cenpb	12616
Cerk	223753
Cfc1	12627
Cflar	12633
Chat	12647
Ches1	71375
Chl1	12661
Chrm1	12669
Chrm2	243764
Chrm3	12671
Chrm4	12672
Chrm5	213788
Chrna1	11435
Chrna2	110902
Chrna3	110834
Chrna4	11438
Chrna5	110835
Chrna6	11440
Chrna7	11441
Chrna9	231252
Chrnb2	11444
Chrnb3	108043
Chrnb4	108015
Chst2	54371
Churc1	211151
Chx10	12677
Cic	71722
Cit	12704
Cited1	12705
Cited2	17684
Clca2	80797
Cldn11	18417
Cldn5	12741
Clec7a	56644
Clock	12753
Clstn1	65945
Clstn2	64085
Clu	12759
Cnp1	12799
Cnr1	12801
Cnr2	12802
Cntn1	12805
Cntn2	21367
Cntn3	18488
Cntn6	53870
Cntnap4	170571
Coch	12810
Col11a1	12814
Col11a2	12815
Col12a1	12816
Col13a1	12817
Col14a1	12818
Col15a1	12819
Col16a1	107581
Col18a1	12822
Col1a1	12842
Col23a1	237759
Col24a1	71355
Col2a1	12824
Col3a1	12825
Col4a1	12826
Col4a2	12827
Col4a5	12830
Col5a1	12831
Col5a2	12832
Col6a1	12833
Col8a1	12837
Col9a1	12839
Col9a3	12841
Comt	12846
Copg2	54160
Cort	12854
Cotl1	72042
Cox6a2	12862
Cpne2	234577
Cpne7	102278
Creb3	12913
Creb3l1	26427
Creb3l2	208647
Creb3l3	208677
Creb3l4	78284
Crebbp	12914
Crebl1	12915
Crh	12918
Crhr1	12921
Crhr2	12922
Crlf1	12931
Crtac1	72832
Crx	12951
Crxos1	546024
Crym	12971
Csdc2	105859
Csf1	12977
Csf1r	12978
Csnk1a1	93687
Csnk1d	104318
Csnk1e	27373
Csnk1g1	214897
Csnk1g2	103236
Csnk2a1	12995
Csnk2a2	13000
Csnk2b	13001
Cst3	13010
Ctbp2	13017
Ctf1	13019
Ctgf	14219
Ctnnb1	12387
Ctnnbip1	67087
Ctnnd1	12388
Ctso	229445
Ctsr	56835
Ctss	13040
Cttnbp2	30785
Cutl1	13047
Cutl2	13048
Cx3cl1	20312
Cxcl12	20315
Cxcr4	12767
Cxxc4	319478
Cyc1	66445
Cyp19a1	13075
Cyp26b1	232174
Cyp39a1	56050
Cyp7b1	13123
Cyr61	16007
D030011N01Rik	245596
D10Ertd610e	52666
D330017J20Rik	320609
D630021H01Rik	319914
D6Wsu176e	27999
Daam1	208846
Daam2	76441
Dab1	13131
Dach1	13134
Dach2	93837
Dact1	59036
Dbh	13166
Dbi	13167
Dbp	13170
Dbx1	13172
Dcc	13176
Dcn	13179
Dcun1d1	114893
Dcun1d3	233805
Dcun1d4	100737
Dcun1d5	76863
Dcx	13193
Ddc	13195
Ddit3	13198
Ddit4l	73284
Ddr1	12305
Ddr2	18214
Ddx5	13207
Deaf1	54006
Depdc6	97998
Disc1	244667
Dkk1	13380
Dkk2	56811
Dkk3	50781
Dkk4	234130
Dlgh4	13385
Dlk1	13386
Dll1	13388
Dll3	13389
Dll4	54485
Dlx1	13390
Dlx2	13392
Dlx3	13393
Dlx4	13394
Dlx5	13395
Dlx6	13396
Dmbx1	140477
Dmrt3	240590
Dmrtb1	56296
Dnahc2	216851
Dner	227325
Dnmt1	13433
Dnmt2	13434
Dnmt3a	13435
Dnmt3b	13436
Dnmt3l	54427
Doc2b	13447
Dpysl5	65254
Drap1	66556
Drd1a	13488
Drd2	13489
Drd3	13490
Drd4	13491
Drd5	13492
Dsc2	13506
Dsc3	13507
Dscaml1	114873
Dsg1a	13510
Dsg1b	225256
Dsg1c	211924
Dsg3	13512
Dsp	109620
Dst	13518
Dtx1	14357
Dtx2	74198
Dtx3	80904
Dtx4	207521
Dusp14	56405
Dusp6	67603
Dvl1	13542
Dvl2	13543
Dvl3	13544
E130309B19Rik	243187
E2f1	13555
E2f2	242705
E2f3	13557
E2f4	104394
E2f5	13559
E2f6	50496
E2f7	52679
E2f8	108961
Ebf1	13591
Ebf2	13592
Ebf3	13593
Ebf4	228598
Ece2	107522
Ecel1	13599
Edg1	13609
Ednrb	13618
Efcbp2	117148
Efemp1	216616
Efna1	13636
Efna2	13637
Efna3	13638
Efna4	13639
Efna5	13640
Efnb1	13641
Efnb2	13642
Efnb3	13643
Egf	13645
Egfr	13649
Egr1	13653
Egr2	13654
Ehf	13661
Elf1	13709
Elf2	69257
Elf3	13710
Elf4	56501
Elf5	13711
Elk1	13712
Elk3	13713
Elk4	13714
Emx1	13796
Emx2	13797
En1	13798
En2	13799
Enah	13800
Enc1	13803
Eng	13805
Eomes	13813
Epas1	13819
Epha1	13835
Epha10	230735
Epha2	13836
Epha3	13837
Epha4	13838
Epha5	13839
Epha6	13840
Epha7	13841
Epha8	13842
Ephb1	270190
Ephb2	13844
Ephb3	13845
Ephb4	13846
Ephb6	13848
Erbb2	13866
Erbb3	13867
Erbb4	13869
Ereg	13874
Erf	13875
Erg	13876
Esr1	13982
Esr2	13983
Esrra	26379
Esrrb	26380
Esrrg	26381
Esx1	13984
Ets1	23871
Ets2	23872
Etv1	14009
Etv2	14008
Etv3	27049
Etv3l	546801
Etv4	18612
Etv5	104156
Etv6	14011
Evi5	14020
Evl	14026
Evx1	14028
Evx2	14029
Eya4	14051
Faah	14073
Fas	14102
Fat3	270120
Fath	14107
Fbxw4	30838
Fbxw7	50754
Fcna	14133
Fcnb	14134
Ferd3l	114712
Fev	260298
Fez1	235180
Fezf2	54713
Fgf1	14164
Fgf10	14165
Fgf12	14167
Fgf14	14169
Fgf15	14170
Fgf16	80903
Fgf17	14171
Fgf18	14172
Fgf2	14173
Fgf20	80857
Fgf23	64654
Fgf3	14174
Fgf4	14175
Fgf5	14176
Fgf6	14177
Fgf7	14178
Fgf8	14179
Fgf9	14180
Fgfbp1	14181
Fgfr1	14182
Fgfr2	14183
Fgfr3	14184
Fgfr4	14186
Fgfrl1	116701
Fgl1	234199
Fgl2	14190
Fibcd1	98970
Figf	14205
Figla	26910
Fkhl18	14239
Fli1	14247
Flt1	14254
Flt3	14255
Flt4	14257
Fmo1	14261
Fmr1	14265
Fn1	14268
Fndc3a	319448
Fos	14281
Fosl2	14284
Foxa1	15375
Foxa2	15376
Foxa3	15377
Foxb1	64290
Foxb2	14240
Foxc1	17300
Foxc2	14234
Foxd1	15229
Foxd2	17301
Foxd3	15221
Foxd4	14237
Foxf1a	15227
Foxf2	14238
Foxg1	15228
Foxh1	14106
Foxi1	14233
Foxj1	15223
Foxj2	60611
Foxj3	230700
Foxk1	17425
Foxk2	68837
Foxl1	14241
Foxm1	14235
Foxn1	15218
Foxn2	14236
Foxn4	116810
Foxo1	56458
Foxo3a	56484
Foxp1	108655
Foxp2	114142
Foxp3	20371
Foxp4	74123
Foxq1	15220
Frap1	56717
Frat1	14296
Frat2	212398
Frem2	242022
Frzb	20378
Fstl1	14314
Fxyd6	59095
Fyn	14360
Fzd1	14362
Fzd10	93897
Fzd2	57265
Fzd3	14365
Fzd4	14366
Fzd5	14367
Fzd6	14368
Fzd7	14369
Fzd8	14370
Fzd9	14371
Gabbr1	54393
Gabbr2	242425
Gabpa	14390
Gabpb1	14391
Gabra1	14394
Gabra2	14395
Gabra3	14396
Gabra4	14397
Gabra5	110886
Gabra6	14399
Gabrb1	14400
Gabrb2	14401
Gabrb3	14402
Gabrd	14403
Gabre	14404
Gabrg1	14405
Gabrg2	14406
Gabrg3	14407
Gabrp	216643
Gabrq	57249
Gabrr1	14408
Gabrr2	14409
Gad1	14415
Gad2	14417
Gal	14419
Galr1	14427
Galr2	14428
Gap43	14432
Gas1	14451
Gata2	14461
Gata3	14462
Gata6	14465
Gatad1	67210
Gatad2a	234366
Gbx1	231044
Gbx2	14472
Gcg	14526
Gch1	14528
Gcm1	14531
Gcm2	107889
Gda	14544
Gdf1	14559
Gdf10	14560
Gdf11	14561
Gdf15	23886
Gdf2	12165
Gdf3	14562
Gdf5	14563
Gdf6	242316
Gdf8	17700
Gdf9	14566
Gdnf	14573
Gfap	14580
Gfra1	14585
Gfra2	14586
Gfra3	14587
Ghrh	14601
Ghsr	208188
Gja1	14609
Gja9	14617
Glcci1	170772
Gli1	14632
Gli2	14633
Gli3	14634
Glis3	226075
Glp1r	14652
Glra1	14654
Glra2	237213
Glra3	110304
Glra4	14657
Glrb	14658
Gls	14660
Gls2	216456
Glul	14645
Gm197	226439
Gm528	217951
Gm967	381217
Gnb4	14696
Gnrh1	14714
Gpc3	14734
Gpr101	245424
Gpr123	52389
Gpr139	209776
Gpr161	240888
Gpr165	76206
Gpr26	233919
Gpr37	14763
Gpr37l1	171469
Gpr55	227326
Gpr56	14766
Gpr6	140741
Gpr83	14608
Gpr88	64378
Gpr98	110789
Gprc5b	64297
Gprk2l	14772
Gpx1	14775
Gpx3	14778
Grhl1	195733
Grhl2	252973
Gria1	14799
Gria2	14800
Gria3	53623
Gria4	14802
Grid1	14803
Grid2	14804
Grik1	14805
Grik2	14806
Grik3	14807
Grik4	110637
Grik5	14809
Grin1	14810
Grin2a	14811
Grin2b	14812
Grin2c	14813
Grin2d	14814
Grin3a	242443
Grin3b	170483
Grinl1a	28015
Grm1	14816
Grm2	108068
Grm3	108069
Grm4	268934
Grm5	108071
Grm6	108072
Grm8	14823
Grp	225642
Gsc	14836
Gscl	195333
Gsg1l	269994
Gsh1	14842
Gsh2	14843
Gsk3a	606496
Gsk3b	56637
Gtf2e2	68153
Gtf3c1	233863
Gusb	110006
Hand1	15110
Hap1	15114
Hbb-b2	15130
Hbegf	15200
Hbp1	73389
Hcn1	15165
Hcrt	15171
Hcrtr1	230777
Hcrtr2	387285
Hdac2	15182
Hdac5	15184
Hdac6	15185
Hdc	15186
Helt	234219
Hes1	15205
Hes2	15206
Hes3	15207
Hes5	15208
Hes6	55927
Hes7	84653
Hesx1	15209
Hey1	15213
Hey2	15214
Heyl	56198
Hfe	15216
Hgfac	54426
Hhex	15242
Hhip	15245
Hif1a	15251
Hif3a	53417
Hivep1	110521
Hivep2	15273
Hivep3	16656
Hlf	217082
Hlx1	15284
Hlxb9	15285
Hmbox1	219150
Hmg20a	66867
Hmg20b	15353
Hmga1	15361
Hmga2	15364
Hmgb1	15289
Hmgb2l1	70823
Hmgb3	15354
Hmgb4	69317
Hmgn1	15312
Hmgn2	15331
Hmgn3	94353
Hmx1	15371
Hmx2	15372
Hmx3	15373
Hnf4a	15378
Hnf4g	30942
Hnrpab	15384
Hnt	235106
Hod	74318
Homer1	26556
Homez	239099
Hoxa1	15394
Hoxa10	15395
Hoxa11	15396
Hoxa13	15398
Hoxa2	15399
Hoxa3	15400
Hoxa4	15401
Hoxa6	15403
Hoxa7	15404
Hoxa9	15405
Hoxb1	15407
Hoxb13	15408
Hoxb2	103889
Hoxb3	15410
Hoxb4	15412
Hoxb5	15413
Hoxb6	15414
Hoxb7	15415
Hoxb8	15416
Hoxb9	15417
Hoxc10	209448
Hoxc11	109663
Hoxc12	15421
Hoxc13	15422
Hoxc4	15423
Hoxc5	15424
Hoxc6	15425
Hoxc8	15426
Hoxc9	15427
Hoxd1	15429
Hoxd10	15430
Hoxd12	15432
Hoxd13	15433
Hoxd3	15434
Hoxd4	15436
Hoxd8	15437
Hoxd9	15438
Hr	15460
Hrh1	15465
Hsd11b1	15483
Hsf1	15499
Hspb8	80888
Hspd1	15510
Htr1a	15550
Htr1b	15551
Htr1d	15552
Htr1f	15557
Htr2a	15558
Htr2b	15559
Htr2c	15560
Htr3a	15561
Htr3b	57014
Htr4	15562
Htr5a	15563
Htr5b	15564
Htr6	15565
Htr7	15566
Icam2	15896
Icam5	15898
Id1	15901
Id2	15902
Id3	15903
Id4	15904
Ifit3	15959
Igf1	16000
Igf1r	16001
Igf2	16002
Igfbp1	16006
Igfbp2	16008
Igfbp3	16009
Igfbp4	16010
Igfbp5	16011
Igfbp6	16012
Igfbp7	29817
Igsf4a	54725
Igsf4b	94332
Ikzf1	22778
Il13ra1	16164
Il16	16170
Il1r1	16177
Il6st	16195
Inha	16322
Inhba	16323
Inhbb	16324
Inhbc	16325
Inhbe	16326
Inpp1	16329
Inpp4b	234515
Insl5	23919
Insl6	27356
Insr	16337
Insrr	23920
Invs	16348
Ipf1	18609
Irf1	16362
Irf2	16363
Irs4	16370
Irx1	16371
Irx2	16372
Irx3	16373
Irx4	50916
Irx5	54352
Irx6	64379
Isl1	16392
Isl2	104360
Isoc1	66307
Isx	71597
Itga3	16400
Itga4	16401
Itgam	16409
Itgav	16410
Itgb1	16412
Itgb3	16416
Itgb8	320910
Itgbl1	223272
Itih3	16426
Itlna	16429
Itlnb	493583
Itpr1	16438
Itsn1	16443
Jag1	16449
Jag2	16450
Jam3	83964
Jam4	72058
Jrk	16469
Jun	16476
Jund1	16478
Jundm2	81703
Kcna1	16485
Kcna2	16490
Kcnab1	16497
Kcnab3	16499
Kcnb2	98741
Kcnc2	268345
Kcnc3	16504
Kcnd2	16508
Kcng4	66733
Kcnh7	170738
Kcnip2	80906
Kcnj12	16515
Kcnj6	16522
Kcnk2	16526
Kcnmb4	58802
Kcnn2	140492
Kcnq3	110862
Kctd12	239217
Kctd9	105440
Kdr	16542
Kif5c	16574
Kit	16590
Kitl	17311
Klf15	66277
Klf2	16598
Klf4	16600
Klf5	12224
Klf7	93691
Kremen1	84035
Kremen2	73016
L1cam	16728
LOC269389	269389
LOC384670	384670
LOC433022	433022
LOC433228	433228
LOC433436	433436
LOC545810	545810
LOC546316	546316
LOC627415	627415
Lama1	16772
Lama3	16774
Lamb1-1	16777
Lamb3	16780
Laptm4b	114128
Large	16795
Lass4	67260
Lass5	71949
Layn	244864
Lbh	77889
Lbx1	16814
Lbx2	16815
Lbxcor1	207667
Lcor	212391
Ldb1	16825
Ldb2	16826
Lef1	16842
Lefty1	13590
Lefty2	320202
Lepr	16847
Letmd1	68614
Lgals1	16852
Lgi2	246316
Lgi3	213469
Lgmn	19141
Lhx1	16869
Lhx2	16870
Lhx3	16871
Lhx4	16872
Lhx5	16873
Lhx6	16874
Lhx8	16875
Lhx9	16876
Lifr	16880
Limk1	16885
Lims1	110829
Lman1l	235416
Lmcd1	30937
Lmo1	109594
Lmo3	109593
Lmo4	16911
Lmtk2	231876
Lmtk3	381983
Lmx1a	110648
Lmx1b	16917
Loxl1	16949
Loxl2	94352
Lpl	16956
Lrmp	16970
Lrp1	16971
Lrp5	16973
Lrp6	16974
Lrp8	16975
Lrrc4	192198
Lrrk2	66725
Lrrn3	16981
Lrrtm1	74342
Lsr	54135
Ltk	17005
Lxn	17035
Ly6h	23934
Lyl1	17095
Lypd1	72585
Lyzs	17105
Mael	98558
Mafb	16658
Mafg	17134
Mafk	17135
Maged1	94275
Maml1	103806
Maoa	17161
Maob	109731
Map3k7	26409
Mapk10	26414
Mapk8	26419
Mapk8ip3	30957
Mapk9	26420
Mapt	17762
Marcksl1	17357
Max	17187
Maz	17188
Mbp	17196
Mc3r	17201
Mc4r	17202
Mchr1	207911
Mdga1	74762
Mdh2	17448
Med12	59024
Med6	69792
Mef2a	17258
Mef2b	17259
Mef2c	17260
Mef2d	17261
Meis1	17268
Meox1	17285
Meox2	17286
Mertk	17289
Mesp1	17292
Mesp2	17293
Mest	17294
Met	17295
Mfap4	76293
Mfge8	17304
Mga	29808
Mgat5b	268510
Mgst3	66447
Mib1	225164
Mib2	76580
Mitf	17342
Mixl1	27217
Mkx	210719
Mll2	381022
Mll3	231051
Mllt7	54601
Mlstd1	330450
Mlx	21428
Mlxip	208104
Mlxipl	58805
Mmp9	17395
Mnt	17428
Mobp	17433
Mog	17441
Mpeg1	17476
Mpped1	223726
Mrg1	17536
Mrg2	17537
Msc	17681
Msgn1	56184
Mst1	15235
Mst1r	19882
Msx1	17701
Msx2	17702
Msx3	17703
Mta1	116870
Mta2	23942
Mta3	116871
Mtap2	17756
Mtf1	17764
Mtf2	17765
Mucdhl	72040
Musk	18198
Mxd1	17119
Mxd3	17121
Mxd4	17122
Mxi1	17859
Myb	17863
Myc	17869
Mycl1	16918
Mycn	18109
Mycs	17870
Myf5	17877
Myf6	17878
Myh10	77579
Myh9	17886
Mylk	107589
Myoc	17926
Myod1	17927
Myog	17928
Myst2	217127
Myt1	17932
Myt1l	17933
Nanog	71950
Ncam1	17967
Ncam2	17968
Nck2	17974
Nckap1	50884
Ncoa1	17977
Ncoa2	17978
Ncoa3	17979
Ncoa6	56406
Ncor1	20185
Ncor2	20602
Ncstn	59287
Nde1	67203
Ndel1	83431
Ndst4	64580
Nefh	380684
Nek7	59125
Neo1	18007
Nes	18008
Neurod1	18012
Neurod2	18013
Neurod4	11923
Neurod6	11922
Neurog1	18014
Neurog2	11924
Neurog3	11925
Nf1	18015
Nfasc	269116
Nfat5	54446
Nfatc1	18018
Nfatc2	18019
Nfatc3	18021
Nfatc4	73181
Nfe2	18022
Nfe2l1	18023
Nfe2l2	18024
Nfe2l3	18025
Nfia	18027
Nfib	18028
Nfic	18029
Nfil3	18030
Nfix	18032
Nfkb1	18033
Nfkbia	18035
Nfkbie	18037
Nfxl1	100978
Nfya	18044
Nfyb	18045
Nfyc	18046
Ngef	53972
Ngfb	18049
Ngfr	18053
Nhlh1	18071
Nhlh2	18072
Nkd1	93960
Nkd2	72293
Nkx1-1	20232
Nkx1-2	20231
Nkx2-2	18088
Nkx2-3	18089
Nkx2-4	228731
Nkx2-6	18092
Nkx2-9	18094
Nkx3-1	18095
Nkx6-1	18096
Nkx6-2	14912
Nkx6-3	74561
Nle1	217011
Nlk	18099
Nmb	68039
Nmbr	18101
Nmral1	67824
Nnat	18111
Nobox	18291
Nodal	18119
Nog	18121
Nos1	18125
Nos1ap	70729
Nos3	18127
Notch1	18128
Notch2	18129
Notch3	18131
Notch4	18132
Nov	18133
Npas1	18142
Npas2	18143
Npas3	27386
Npas4	225872
Npff	54615
Npffr2	104443
Npsr1	319239
Npy	109648
Npy1r	18166
Npy2r	18167
Npy5r	18168
Nr0b1	11614
Nr0b2	23957
Nr1d1	217166
Nr1d2	353187
Nr1h2	22260
Nr1h3	22259
Nr1h4	20186
Nr1h5	381463
Nr1i2	18171
Nr1i3	12355
Nr2c1	22025
Nr2c2	22026
Nr2e1	21907
Nr2e3	23958
Nr2f1	13865
Nr2f2	11819
Nr2f6	13864
Nr3c1	14815
Nr3c2	110784
Nr4a1	15370
Nr4a2	18227
Nr4a3	18124
Nr5a1	26423
Nr5a2	26424
Nr6a1	14536
Nrg1	211323
Nrg2	381149
Nrg3	18183
Nrg4	83961
Nrgn	64011
Nrip1	268903
Nrip2	60345
Nrip3	78593
Nrl	18185
Nrn1	68404
Nrp1	18186
Nrp2	18187
Nrtn	18188
Nrxn1	18189
Nsbp1	50887
Nsd1	18193
Ntf3	18205
Ntf5	78405
Ntn1	18208
Ntn2l	18209
Ntn4	57764
Ntng1	80883
Ntng2	171171
Ntrk1	18211
Ntrk2	18212
Ntrk3	18213
Nts	67405
Ntsr1	18216
Ntsr2	18217
Numb	18222
Numbl	18223
Nxph4	104080
Obox1	71468
Obox3	246791
Obox4	252828
Obox5	252829
Obox6	252830
Odz3	23965
Og9x	18292
Olig1	50914
Olig2	50913
Olig3	94222
Onecut1	15379
Onecut2	225631
Onecut3	246086
Oprd1	18386
Oprk1	18387
Oprm1	18390
Ostf1	20409
Otof	83762
Otp	18420
Otx1	18423
Otx2	18424
Oxt	18429
Oxtr	18430
P2rx4	18438
P2rx7	18439
Pafah1b1	18472
Pah	18478
Pak1	18479
Pappa2	23850
Pard3	93742
Park2	50873
Parvb	170736
Patz	56218
Pax1	18503
Pax2	18504
Pax3	18505
Pax4	18506
Pax5	18507
Pax6	18508
Pax7	18509
Pax8	18510
Pax9	18511
Pb1	66923
Pbx1	18514
Pbx2	18515
Pbx3	18516
Pbx4	80720
Pcbd1	13180
Pcdh1	75599
Pcdh10	18526
Pcdh11x	245578
Pcdh12	53601
Pcdh18	73173
Pcdh19	279653
Pcdh20	219257
Pcdh21	170677
Pcdha7	12939
Pcdhb14	93885
Pcdhb4	93875
Pcdhb9	93880
Pcdhga12	93724
Pclo	26875
Pcnt	18541
Pcp2	18545
Pcp4	18546
Pcsk2	18549
Pde10a	23984
Pde11a	241489
Pde1a	18573
Pde1c	18575
Pde5a	242202
Pdgfa	18590
Pdgfb	18591
Pdgfc	54635
Pdgfd	71785
Pdgfra	18595
Pdgfrb	18596
Pdlim1	54132
Pdpn	14726
Pdyn	18610
Pdzd2	68070
Peg10	170676
Peg12	27412
Penk1	18619
Per1	18626
Per2	18627
Perp	64058
Pex2	58869
Pgr	18667
Phb2	12034
Phox2a	11859
Phox2b	18935
Phr1	105689
Phtf1	18685
Phtf2	68770
Pik3cb	74769
Pik3r1	18708
Pitx1	18740
Pitx2	18741
Pitx3	18742
Pkd1	18763
Pknox1	18771
Pknox2	208076
Pkp2	67451
Plagl1	22634
Plcb4	18798
Plcd1	18799
Plcg1	18803
Plch1	269437
Pldn	18457
Plekhg1	213783
Plp1	18823
Plxna1	18844
Plxna2	18845
Plxna3	18846
Plxna4	243743
Plxnb1	235611
Plxnb2	140570
Plxnc1	54712
Plxnd1	67784
Pmch	110312
Pml	18854
Pms1	227099
Pnn	18949
Pnoc	18155
Pofut1	140484
Pogz	229584
Pomc1	18976
Pomgnt1	68273
Porcn	53627
Postn	50706
Pou1f1	18736
Pou2af1	18985
Pou2f1	18986
Pou2f2	18987
Pou2f3	18988
Pou3f1	18991
Pou3f2	18992
Pou3f3	18993
Pou3f4	18994
Pou4f1	18996
Pou4f2	18997
Pou4f3	18998
Pou5f1	18999
Pou6f1	19009
Pou6f2	218030
Ppara	19013
Ppard	19015
Pparg	19016
Ppargc1a	19017
Ppfibp1	67533
Ppp1r1b	19049
Ppp3ca	19055
Ppp3r2	19059
Prdm5	70779
Prg4	96875
Prkaca	18747
Prkcb1	18751
Prkcd	18753
Prlr	19116
Prnp	19122
Prodh	19125
Prom1	19126
Prop1	19127
Pros1	19128
Prox1	19130
Prph1	19132
Prrx1	18933
Prrx2	20204
Prrxl1	107751
Prss12	19142
Psd	73728
Psen1	19164
Psen2	19165
Psenen	66340
Pspn	19197
Ptch1	19206
Pten	19211
Ptf1a	19213
Ptgds	19215
Ptgs2	19225
Pthlh	19227
Ptk2	14083
Ptk7	71461
Ptprc	19264
Ptprk	19272
Ptpru	19273
Ptprz1	19283
Pura	19290
Pvalb	19293
Pvrl1	58235
Pvrl2	19294
Pvrl3	58998
Pvrl4	71740
Pygo1	72135
Pygo2	68911
Pyy	217212
Qdpr	110391
Rab37	58222
Rab3a	19339
Rac1	19353
Rac2	19354
Rac3	170758
Rai1	19377
Rapgef1	107746
Rara	19401
Rarb	218772
Rarg	19411
Rasa2	114713
Rasgrf1	19417
Rasgrf2	19418
Rax	19434
Rb1	19645
Rbpsuh	19664
Rcn1	19672
Rcor2	104383
Rela	19697
Reln	19699
Rere	68703
Rest	19712
Ret	19713
Rfrp	60531
Rgs10	67865
Rgs4	19736
Rheb	19744
Rhoa	11848
Rhox1	385343
Rhox10	434769
Rhox11	194738
Rhox12	382282
Rhox4b	57737
Rhox4e	194856
Rhox5	18617
Rhox6	19202
Rhox8	434768
Rhox9	104384
Rln1	19773
Rln3	212108
Rnd2	11858
Robo1	19876
Robo2	268902
Robo3	19649
Rock2	19878
Ror1	26563
Ror2	26564
Rora	19883
Rorb	225998
Rorc	19885
Ros1	19886
Rprm	67874
Rps4x	20102
Rreb1	68750
Rspo1	192199
Rspo2	239405
Rspo3	72780
Rspo4	228770
Rtn4r	65079
Rtn4rl1	237847
Runx1	12394
Runx1t1	12395
Runx2	12393
Rxfp1	381489
Rxfp3	239336
Rxra	20181
Rxrb	20182
Rxrg	20183
Ryk	20187
S100a10	20194
S100b	20203
Satb1	20230
Satb2	212712
Scara3	219151
Scarb1	20778
Scarf2	224024
Sccpdh	109232
Scg2	20254
Scg3	20255
Scg5	20394
Scn10a	20264
Scn1a	20265
Scn4b	399548
Scn5a	20271
Scnn1a	20276
Scpep1	74617
Sct	20287
Scube1	64706
Scx	20289
Sel1h	20338
Selpl	20345
Sema3a	20346
Sema3b	20347
Sema3c	20348
Sema3d	108151
Sema3e	20349
Sema3f	20350
Sema4a	20351
Sema4b	20352
Sema4c	20353
Sema4d	20354
Sema4f	20355
Sema4g	26456
Sema5a	20356
Sema5b	20357
Sema6a	20358
Sema6b	20359
Sema6c	20360
Sema6d	214968
Sema7a	20361
Sepp1	20363
Serpina3k	20714
Serpina9	71907
Serpinb1a	66222
Sertad2	58172
Setd7	73251
Sfpi1	20375
Sfrp1	20377
Sfrp2	20319
Sfrp4	20379
Sfrp5	54612
Sgcd	24052
Sgk	20393
Sh3bgrl2	212531
Shank3	58234
Shbg	20415
Shc1	20416
Shh	20423
Shox2	20429
Sim1	20464
Sim2	20465
Sipa1l2	244668
Six1	20471
Six2	20472
Six3	20473
Six4	20474
Six5	20475
Six6	20476
Slc12a2	20496
Slc16a2	20502
Slc17a6	140919
Slc17a7	72961
Slc17a8	216227
Slc18a1	110877
Slc18a2	214084
Slc18a3	20508
Slc1a1	20510
Slc1a2	20511
Slc1a3	20512
Slc1a4	55963
Slc1a6	20513
Slc29a4	243328
Slc2a1	20525
Slc32a1	22348
Slc40a1	53945
Slc5a1	20537
Slc6a1	232333
Slc6a11	243616
Slc6a13	14412
Slc6a2	20538
Slc6a3	13162
Slc6a4	15567
Slc6a5	104245
Slc9a3r1	26941
Slc9a9	331004
Slit1	20562
Slit2	20563
Slit3	20564
Smad1	17125
Smad2	17126
Smad3	17127
Smad4	17128
Smad5	17129
Smad6	17130
Smad7	17131
Smad9	55994
Smarce1	57376
Smo	319757
Smoc2	64074
Snca	20617
Sncg	20618
Snf8	27681
Sntb1	20649
Sohlh2	74434
Sorbs1	20411
Sorl1	20660
Sort1	20661
Sostdc1	66042
Sox10	20665
Sox11	20666
Sox12	20667
Sox13	20668
Sox14	20669
Sox15	20670
Sox17	20671
Sox18	20672
Sox2	20674
Sox21	223227
Sox3	20675
Sox30	214105
Sox4	20677
Sox5	20678
Sox6	20679
Sox7	20680
Sox8	20681
Sox9	20682
Sp3	20687
Sp8	320145
Sparc	20692
Spdef	30051
Spen	56381
Spib	272382
Spic	20728
Spint2	20733
Spnb4	80297
Spp1	20750
Srd5a1	78925
Srebf1	20787
Srebf2	20788
Srf	20807
Srpk2	20817
Sry	21674
Ss18l1	269397
Ssrp1	20833
Sst	20604
Sstr1	20605
Sstr2	20606
Sstr3	20607
Sstr4	20608
St18	240690
St7	64213
Stard5	170460
Stat1	20846
Stat3	20848
Stat4	20849
Stat5a	20850
Stat5b	20851
Steap4	117167
Stx1a	20907
Stx3	20908
Stxbp6	217517
Styk1	243659
Syn1	20964
Synpr	72003
Syt1	20979
Syt10	54526
Tac1	21333
Tac2	21334
Tacr1	21336
Tacr2	21337
Tacr3	21338
Taf13	99730
Taf6	21343
Taf7	24074
Taf9	108143
Tagln2	21346
Tal1	21349
Tal2	21350
Tbr1	21375
Tbx15	21384
Tbx18	76365
Tbx2	21385
Tbx20	57246
Tbx21	57765
Tbx3	21386
Tcam1	75870
Tcf1	21405
Tcf12	21406
Tcf15	21407
Tcf2	21410
Tcf20	21411
Tcf21	21412
Tcf23	69852
Tcf3	21415
Tcf4	21413
Tcf7	21414
Tcf7l2	21416
Tcfap2a	21418
Tcfap2b	21419
Tcfap2c	21420
Tcfap2d	226896
Tcfap2e	332937
Tcfap4	83383
Tcfcp2	21422
Tcfe2a	21423
Tcfe3	209446
Tcfeb	21425
Tcfec	21426
Tcfl5	277353
Tdgf1	21667
Tdo2	56720
Tead1	21676
Tead2	21677
Tead3	21678
Tef	21685
Tek	21687
Tert	21752
Tfam	21780
Tfdp1	21781
Tfdp2	211586
Tgfa	21802
Tgfb1	21803
Tgfb2	21808
Tgfb3	21809
Tgfbr1	21812
Tgfbr2	21813
Tgfbr3	21814
Tgif	21815
Tgif2	228839
Tgifx1	245583
Tgm1	21816
Th	21823
Thbs3	21827
Thra	21833
Thrb	21834
Tiam1	21844
Tiam2	24001
Tie1	21846
Tigd5	105734
Titf1	21869
Tle1	21885
Tle3	21887
Tle4	21888
Tle6	114606
Tlr2	24088
Tlx1	21908
Tlx2	21909
Tlx3	27140
Tmem119	231633
Tnc	21923
Tnnc1	21924
Tnnt1	21955
Tnrc9	244579
Top1	21969
Tox	252838
Tpd52l1	21987
Tph1	21990
Tph2	216343
Trf	22041
Trh	22044
Trhr	22045
Trib2	217410
Trim28	21849
Trim36	28105
Trim66	330627
Trp53	22059
Trp53i11	277414
Trp63	22061
Trp73	22062
Trpc4	22066
Trpc5	22067
Trpc6	22068
Trps1	83925
Trpv1	193034
Trpv4	63873
Tsc1	64930
Tsc2	22084
Tsc22d1	21807
Tsc22d3	14605
Tsc22d4	78829
Tshz1	110796
Tspan31	67125
Ttr	22139
Ttyh1	57776
Tubb3	22152
Twist1	22160
Twist2	13345
Tyro3	22174
Ube3a	22215
Ubtf	21429
Ucn	22226
Ucn3	83428
Unc5a	107448
Unc5b	107449
Unc5c	22253
Unc5d	210801
Uncx4.1	22255
Usf1	22278
Usf2	22282
Vamp1	22317
Vasp	22323
Vat1	26949
Vav2	22325
Vax1	22326
Vax2	24113
Vdr	22337
Vegfa	22339
Vegfb	22340
Vegfc	22341
Vgf	381677
Vip	22353
Vipr1	22354
Vipr2	22355
Vsx1	114889
Wdhd1	218973
Wdr12	57750
Wdr68	71833
Wfs1	22393
Whrn	73750
Whsc1	107823
Wif1	24117
Wisp1	22402
Wnt1	22408
Wnt10a	22409
Wnt10b	22410
Wnt11	22411
Wnt16	93735
Wnt2	22413
Wnt2b	22414
Wnt3	22415
Wnt3a	22416
Wnt4	22417
Wnt5a	22418
Wnt5b	22419
Wnt6	22420
Wnt7a	22421
Wnt7b	22422
Wnt8a	20890
Wnt8b	22423
Wnt9a	216795
Wnt9b	22412
Wwtr1	97064
Xbp1	22433
Xpnpep2	170745
Zbtb16	235320
Zbtb20	56490
Zbtb33	56805
Zbtb7a	16969
Zdhhc2	70546
Zfhx1a	21417
Zfhx1b	24136
Zfhx2	239102
Zfhx4	80892
Zfp189	230162
Zfp191	59057
Zfp192	93681
Zfp207	22680
Zfp263	74120
Zfp445	235682
Zfp488	382867
Zfp508	240442
Zfp535	52712
Zfpm2	22762
Zhx1	22770
Zhx2	387609
Zhx3	320799
Zic1	22771
Zic2	22772
Zic3	22773
Zic4	22774
Zic5	65100
[truncated: 3 more rows]
