# Supplementary material for: Specialization of Gene Expression during Mouse Brain Development
Source: PLoS Comput Biol. 2013 Sep 19;9(9):e1003185. doi: 10.1371/journal.pcbi.1003185 (PMC3777910; doi:10.1371/journal.pcbi.1003185)
Supplement: Table S5 — Sequence similarity and spatial correlation of pairs of genes belonging to 17 GO categories contributing to the ‘hourglass shape’. These were measured at the two peak dissimilarity time points: E11.5 and P28. (XLS) [file pcbi.1003185.s008.xls]

## Sheet: Sheet1
GO ID	GO name	Age	Gene 1	Gene 2	Needleman-Wunsch alignment score	Spatial correlation (Pearson rho)
GO:0001764	neuron migration	E11.5	Chl1	Robo3	3	0.74
GO:0001764	neuron migration	E11.5	Chl1	Cntn2	142.7	0.54
GO:0001764	neuron migration	E11.5	Dcc	Robo3	147.7	0.51
GO:0001764	neuron migration	E11.5	Ndel1	Neurod4	1.3	0.28
GO:0001764	neuron migration	E11.5	Nde1	Ndel1	382.3	-0.22
GO:0001764	neuron migration	E11.5	Barhl1	Tlx3	51	-0.27
GO:0007411	axon guidance	E11.5	L1cam	Robo3	61.7	0.94
GO:0007411	axon guidance	E11.5	Hoxa2	Lhx4	26.3	0.87
GO:0007411	axon guidance	E11.5	L1cam	Nfasc	830.3	0.81
GO:0007411	axon guidance	E11.5	Slit1	Slit3	2218.7	0.81
GO:0007411	axon guidance	E11.5	Nfasc	Robo3	48.3	0.78
GO:0007411	axon guidance	E11.5	Epha7	Ephb2	1293.7	0.78
GO:0007411	axon guidance	E11.5	Chl1	Robo3	3	0.74
GO:0007411	axon guidance	E11.5	Sema6a	Sema6c	549.7	0.71
GO:0007411	axon guidance	E11.5	Boc	L1cam	40	0.68
GO:0007411	axon guidance	E11.5	Robo2	Robo3	982.3	0.66
GO:0007411	axon guidance	E11.5	Chl1	L1cam	937	0.64
GO:0007411	axon guidance	E11.5	Isl2	Lhx4	121.7	0.63
GO:0007411	axon guidance	E11.5	Chl1	Nfasc	803	0.61
GO:0007411	axon guidance	E11.5	Etv1	Etv4	557	0.6
GO:0007411	axon guidance	E11.5	Bmp7	Tgfb2	106.7	0.54
GO:0007411	axon guidance	E11.5	Dcc	Robo3	147.7	0.51
GO:0007411	axon guidance	E11.5	Isl1	Isl2	593.7	0.5
GO:0007411	axon guidance	E11.5	Robo1	Robo2	1575.3	0.47
GO:0007411	axon guidance	E11.5	Dcc	Robo2	183.3	0.45
GO:0007411	axon guidance	E11.5	Wnt3	Wnt3a	738	0.41
GO:0007411	axon guidance	E11.5	Sema3a	Sema6c	33.7	0.37
GO:0007411	axon guidance	E11.5	Epha4	Ephb3	1262	0.35
GO:0007411	axon guidance	E11.5	Boc	Nfasc	50.7	0.32
GO:0007411	axon guidance	E11.5	Sema3a	Sema4f	279.7	0.31
GO:0007411	axon guidance	E11.5	Bdnf	Ntf3	177.7	0.27
GO:0007411	axon guidance	E11.5	Hoxa1	Pou4f3	2.3	0.23
GO:0007411	axon guidance	E11.5	Isl1	Lmx1a	147.7	-0.23
GO:0007411	axon guidance	E11.5	Gbx2	Hoxa1	47.3	-0.26
GO:0007411	axon guidance	E11.5	Isl1	Lhx2	52	-0.36
GO:0007411	axon guidance	E11.5	Ephb2	Ephb3	1554.3	-0.38
GO:0007411	axon guidance	E11.5	Epha7	Ephb3	1196.3	-0.41
GO:0007411	axon guidance	E11.5	Epha4	Epha7	1446	-0.45
GO:0007411	axon guidance	E11.5	Epha4	Ephb2	1309	-0.47
GO:0007411	axon guidance	E11.5	Lhx4	Lmx1a	119.3	-0.53
GO:0007411	axon guidance	E11.5	Evl	Vasp	330.7	-0.54
GO:0007411	axon guidance	E11.5	Isl2	Lmx1a	188.3	-0.56
GO:0007411	axon guidance	E11.5	Lhx2	Lhx4	89	-0.6
GO:0007411	axon guidance	E11.5	Isl2	Lhx2	86.7	-0.69
GO:0010975	regulation of neuron projection development	E11.5	Chrna3	Chrnb2	465.7	0.69
GO:0010975	regulation of neuron projection development	E11.5	Sema3a	Sema3f	841.7	0.68
GO:0010975	regulation of neuron projection development	E11.5	Sema3a	Sema4d	267.7	0.58
GO:0010975	regulation of neuron projection development	E11.5	Plxnb1	Plxnb2	1093.7	0.57
GO:0010975	regulation of neuron projection development	E11.5	Sema3f	Sema4d	203.7	0.56
GO:0010975	regulation of neuron projection development	E11.5	Sema4d	Sema4f	277	0.48
GO:0010975	regulation of neuron projection development	E11.5	Robo1	Robo2	1575.3	0.47
GO:0010975	regulation of neuron projection development	E11.5	Dcc	Robo2	183.3	0.45
GO:0010975	regulation of neuron projection development	E11.5	Wnt3	Wnt3a	738	0.41
GO:0010975	regulation of neuron projection development	E11.5	Plxna3	Plxnb1	668.3	0.38
GO:0010975	regulation of neuron projection development	E11.5	Fgfr1	Ntrk3	73.3	0.36
GO:0010975	regulation of neuron projection development	E11.5	Amigo1	Ntrk2	4.3	0.33
GO:0010975	regulation of neuron projection development	E11.5	Sema3a	Sema4f	279.7	0.31
GO:0010975	regulation of neuron projection development	E11.5	Sema3f	Sema4f	255.7	0.3
GO:0010975	regulation of neuron projection development	E11.5	Amigo1	Rtn4r	34.7	0.27
GO:0010975	regulation of neuron projection development	E11.5	Cdh2	Cdh4	1372.3	0.2
GO:0010975	regulation of neuron projection development	E11.5	Wnt3	Wnt5a	327	-0.32
GO:0010975	regulation of neuron projection development	E11.5	Wnt3a	Wnt7a	364	-0.44
GO:0010975	regulation of neuron projection development	E11.5	Wnt3	Wnt7a	365	-0.67
GO:0021952	central nervous system projection neuron axonogenesis	E11.5	Ephb2	Ephb3	1554.3	-0.38
GO:0030182	neuron differentiation	E11.5	Phox2a	Phox2b	290	0.89
GO:0030182	neuron differentiation	E11.5	Isl2	Lmx1b	206.3	0.87
GO:0030182	neuron differentiation	E11.5	Lhx1	Lmx1b	98.7	0.85
GO:0030182	neuron differentiation	E11.5	Isl2	Lhx1	43.3	0.85
GO:0030182	neuron differentiation	E11.5	En1	En2	199	0.82
GO:0030182	neuron differentiation	E11.5	Dlx1	Dlx2	52.3	0.76
GO:0030182	neuron differentiation	E11.5	Lhx6	Lhx8	418.7	0.76
GO:0030182	neuron differentiation	E11.5	Lhx2	Lhx6	61	0.71
GO:0030182	neuron differentiation	E11.5	Isl2	Lhx4	121.7	0.63
GO:0030182	neuron differentiation	E11.5	Lhx2	Lhx8	53	0.6
GO:0030182	neuron differentiation	E11.5	Pou4f1	Pou4f3	345.7	0.55
GO:0030182	neuron differentiation	E11.5	Lhx1	Pax3	0.7	0.51
GO:0030182	neuron differentiation	E11.5	Isl1	Isl2	593.7	0.5
GO:0030182	neuron differentiation	E11.5	Ldb1	Runx1	4.7	0.47
GO:0030182	neuron differentiation	E11.5	Lmx1b	Vsx1	1	0.45
GO:0030182	neuron differentiation	E11.5	Dlx1	Neurog2	2	0.45
GO:0030182	neuron differentiation	E11.5	Lhx4	Lmx1b	136	0.41
GO:0030182	neuron differentiation	E11.5	Dlx2	Otp	3.7	0.39
GO:0030182	neuron differentiation	E11.5	Isl1	Lhx1	81	0.37
GO:0030182	neuron differentiation	E11.5	Tlx1	Tlx3	278	0.36
GO:0030182	neuron differentiation	E11.5	Otp	Phox2b	86.3	0.36
GO:0030182	neuron differentiation	E11.5	Pax3	Shc1	0.3	0.32
GO:0030182	neuron differentiation	E11.5	En2	Hoxa1	20	0.29
GO:0030182	neuron differentiation	E11.5	Bdnf	Ntf3	177.7	0.27
GO:0030182	neuron differentiation	E11.5	Isl1	Lmx1b	164.7	0.25
GO:0030182	neuron differentiation	E11.5	Hoxa1	Pou4f3	2.3	0.23
GO:0030182	neuron differentiation	E11.5	Lhx1	Lhx4	115.3	0.22
GO:0030182	neuron differentiation	E11.5	Hoxa1	Tlx1	4.3	-0.22
GO:0030182	neuron differentiation	E11.5	Isl1	Lmx1a	147.7	-0.23
GO:0030182	neuron differentiation	E11.5	Isl2	Lhx8	3.7	-0.24
GO:0030182	neuron differentiation	E11.5	Wnt1	Wnt7a	300.7	-0.25
GO:0030182	neuron differentiation	E11.5	Abt1	Neurog2	4	-0.25
GO:0030182	neuron differentiation	E11.5	Fgfr3	Ntrk3	101.3	-0.28
GO:0030182	neuron differentiation	E11.5	Pax3	Pax7	754.3	-0.28
GO:0030182	neuron differentiation	E11.5	Lmx1a	Lmx1b	562.3	-0.34
GO:0030182	neuron differentiation	E11.5	Lhx8	Lmx1b	0.3	-0.35
GO:0030182	neuron differentiation	E11.5	Dlx2	Phox2b	5.7	-0.35
GO:0030182	neuron differentiation	E11.5	Isl1	Lhx2	52	-0.36
GO:0030182	neuron differentiation	E11.5	Lhx1	Lmx1a	100	-0.38
GO:0030182	neuron differentiation	E11.5	Emx2	Tlx3	46.7	-0.41
GO:0030182	neuron differentiation	E11.5	Wnt3a	Wnt7a	364	-0.44
GO:0030182	neuron differentiation	E11.5	Dlx2	Vsx1	21	-0.5
GO:0030182	neuron differentiation	E11.5	Dlx1	Tlx3	21	-0.52
GO:0030182	neuron differentiation	E11.5	Neurog1	Neurog2	121.3	-0.53
GO:0030182	neuron differentiation	E11.5	Lhx4	Lmx1a	119.3	-0.53
GO:0030182	neuron differentiation	E11.5	Lhx1	Lhx2	3.7	-0.56
GO:0030182	neuron differentiation	E11.5	Isl2	Lmx1a	188.3	-0.56
GO:0030182	neuron differentiation	E11.5	Lhx4	Lhx6	17.3	-0.56
GO:0030182	neuron differentiation	E11.5	Lhx2	Lhx4	89	-0.6
GO:0030182	neuron differentiation	E11.5	Lhx2	Lmx1b	91.7	-0.6
GO:0030182	neuron differentiation	E11.5	Lhx6	Lmx1b	16	-0.66
GO:0030182	neuron differentiation	E11.5	Isl2	Lhx2	86.7	-0.69
GO:0030900	forebrain development	E11.5	Notch1	Notch3	2604	0.77
GO:0030900	forebrain development	E11.5	Aplp1	App	418.3	0.55
GO:0030900	forebrain development	E11.5	Psen1	Psen2	564.3	0.26
GO:0030900	forebrain development	E11.5	Cckar	Drd2	31	-0.55
GO:0030902	hindbrain development	E11.5	En1	En2	199	0.82
GO:0030902	hindbrain development	E11.5	Smad1	Smad9	768.3	0.39
GO:0030902	hindbrain development	E11.5	En2	Hoxa1	20	0.29
GO:0030902	hindbrain development	E11.5	Gbx2	Hoxa1	47.3	-0.26
GO:0048663	neuron fate commitment	E11.5	Olig1	Olig2	28.3	0.94
GO:0048663	neuron fate commitment	E11.5	Dlx2	Olig2	16.7	0.81
GO:0048663	neuron fate commitment	E11.5	Notch1	Notch3	2604	0.77
GO:0048663	neuron fate commitment	E11.5	Dlx1	Dlx2	52.3	0.76
GO:0048663	neuron fate commitment	E11.5	Dlx1	Olig1	0.3	0.72
GO:0048663	neuron fate commitment	E11.5	Isl1	Isl2	593.7	0.5
GO:0048663	neuron fate commitment	E11.5	Dlx1	Lbx1	22.3	0.2
GO:0048663	neuron fate commitment	E11.5	Pax3	Pax7	754.3	-0.28
GO:0048663	neuron fate commitment	E11.5	Pax6	Pax7	101.7	-0.3
GO:0048663	neuron fate commitment	E11.5	Pax3	Pax6	148	-0.36
GO:0048666	neuron development	E11.5	En1	En2	199	0.82
GO:0048666	neuron development	E11.5	Lhx6	Lhx8	418.7	0.76
GO:0048666	neuron development	E11.5	En1	Hoxd9	4.3	0.57
GO:0048666	neuron development	E11.5	Lmx1b	Vsx1	1	0.45
GO:0048666	neuron development	E11.5	Hoxd10	Hoxd9	101	0.39
GO:0048666	neuron development	E11.5	Lhx8	Lmx1b	0.3	-0.35
GO:0048666	neuron development	E11.5	Pax6	Vsx1	32.7	-0.49
GO:0048666	neuron development	E11.5	Lhx6	Lmx1b	16	-0.66
GO:0007611	learning or memory	P28	Grin2a	Grin2b	1633.3	0.89
GO:0007611	learning or memory	P28	Oxtr	Tacr1	26.3	0.86
GO:0007611	learning or memory	P28	Drd1a	Drd2	96.3	0.76
GO:0007611	learning or memory	P28	Drd1a	Drd5	485.3	0.75
GO:0007611	learning or memory	P28	Drd4	Tacr2	40.3	0.73
GO:0007611	learning or memory	P28	Drd3	Tacr1	27	0.72
GO:0007611	learning or memory	P28	Drd1a	Htr2a	41.7	0.72
GO:0007611	learning or memory	P28	Drd2	Tacr1	7	0.7
GO:0007611	learning or memory	P28	Drd5	Htr2a	53.3	0.67
GO:0007611	learning or memory	P28	Drd1a	Tacr2	11.7	0.63
GO:0007611	learning or memory	P28	Drd2	Htr2a	73.3	0.58
GO:0007611	learning or memory	P28	Drd1a	Drd3	95	0.5
GO:0007611	learning or memory	P28	Drd4	Drd5	8.3	0.49
GO:0007611	learning or memory	P28	Drd3	Htr6	75	0.47
GO:0007611	learning or memory	P28	Drd2	Drd5	79	0.46
GO:0007611	learning or memory	P28	Psen1	Psen2	564.3	0.43
GO:0007611	learning or memory	P28	Drd1a	Tacr1	66.3	0.42
GO:0007611	learning or memory	P28	Kit	Musk	60.7	0.39
GO:0007611	learning or memory	P28	Drd1a	Htr6	180.7	0.38
GO:0007611	learning or memory	P28	Drd2	Drd3	450.7	0.35
GO:0007611	learning or memory	P28	Bdnf	Ntf5	58	0.34
GO:0007611	learning or memory	P28	Htr2a	Htr6	68.3	0.32
GO:0007611	learning or memory	P28	Drd2	Htr6	67.7	0.31
GO:0007611	learning or memory	P28	Oxtr	Tacr2	71.3	0.29
GO:0007611	learning or memory	P28	Gria1	Grin1	202	0.28
GO:0007611	learning or memory	P28	Cnr1	Htr2a	12.3	0.26
GO:0007611	learning or memory	P28	Htr6	Tacr1	33.3	0.26
GO:0007611	learning or memory	P28	Drd2	Drd4	175	0.26
GO:0007611	learning or memory	P28	Drd1a	Drd4	20.3	0.25
GO:0007611	learning or memory	P28	Htr2a	Tacr1	4.3	0.24
GO:0007611	learning or memory	P28	Drd4	Htr6	26	0.21
GO:0007611	learning or memory	P28	Crhr1	Glp1r	187.7	-0.24
GO:0007611	learning or memory	P28	Chrna7	Chrnb2	334	-0.43
GO:0048167	regulation of synaptic plasticity	P28	Adora2a	Drd1a	56.3	0.96
GO:0048167	regulation of synaptic plasticity	P28	Grin2a	Grin2b	1633.3	0.89
GO:0048167	regulation of synaptic plasticity	P28	Drd1a	Drd2	96.3	0.76
GO:0048167	regulation of synaptic plasticity	P28	Drd1a	Drd5	485.3	0.75
GO:0048167	regulation of synaptic plasticity	P28	Adora2a	Drd5	42	0.72
GO:0048167	regulation of synaptic plasticity	P28	Gria1	Grik2	564	0.65
GO:0048167	regulation of synaptic plasticity	P28	Adora2a	Htr6	39.3	0.53
GO:0048167	regulation of synaptic plasticity	P28	Grik1	Grik2	1412.7	0.5
GO:0048167	regulation of synaptic plasticity	P28	Drd2	Drd5	79	0.46
GO:0048167	regulation of synaptic plasticity	P28	Psen1	Psen2	564.3	0.43
GO:0048167	regulation of synaptic plasticity	P28	Kit	Musk	60.7	0.39
GO:0048167	regulation of synaptic plasticity	P28	Drd1a	Htr6	180.7	0.38
GO:0048167	regulation of synaptic plasticity	P28	Grik2	Grin1	79.7	0.37
GO:0048167	regulation of synaptic plasticity	P28	Drd2	Htr6	67.7	0.31
GO:0048167	regulation of synaptic plasticity	P28	Gria1	Grin1	202	0.28
GO:0048168	regulation of neuronal synaptic plasticity	P28	Grin2a	Grin2b	1633.3	0.89
GO:0048168	regulation of neuronal synaptic plasticity	P28	Drd1a	Drd2	96.3	0.76
GO:0048168	regulation of neuronal synaptic plasticity	P28	Drd1a	Drd5	485.3	0.75
GO:0048168	regulation of neuronal synaptic plasticity	P28	Grik1	Grik2	1412.7	0.5
GO:0048168	regulation of neuronal synaptic plasticity	P28	Drd2	Drd5	79	0.46
GO:0048168	regulation of neuronal synaptic plasticity	P28	Grik2	Grin1	79.7	0.37
GO:0048169	regulation of long-term neuronal synaptic plasticity	P28	Grin2a	Grin2b	1633.3	0.89
GO:0048169	regulation of long-term neuronal synaptic plasticity	P28	Drd1a	Drd2	96.3	0.76
GO:0048169	regulation of long-term neuronal synaptic plasticity	P28	Drd1a	Drd5	485.3	0.75
GO:0048169	regulation of long-term neuronal synaptic plasticity	P28	Drd2	Drd5	79	0.46
GO:0048169	regulation of long-term neuronal synaptic plasticity	P28	Grik2	Grin1	79.7	0.37
GO:0050804	regulation of synaptic transmission	P28	Adora2a	Drd1a	56.3	0.96
GO:0050804	regulation of synaptic transmission	P28	Gria2	Grik5	347	0.91
GO:0050804	regulation of synaptic transmission	P28	Grin2a	Grin2b	1633.3	0.89
GO:0050804	regulation of synaptic transmission	P28	Oxtr	Tacr1	26.3	0.86
GO:0050804	regulation of synaptic transmission	P28	Gria2	Grik2	640	0.84
GO:0050804	regulation of synaptic transmission	P28	Cckbr	Drd2	15	0.84
GO:0050804	regulation of synaptic transmission	P28	Gria1	Grik5	477.7	0.83
GO:0050804	regulation of synaptic transmission	P28	Grm3	Grm5	104	0.82
GO:0050804	regulation of synaptic transmission	P28	Gria1	Gria2	1325	0.8
GO:0050804	regulation of synaptic transmission	P28	Cckbr	Htr2a	49	0.77
GO:0050804	regulation of synaptic transmission	P28	Cckbr	Oxtr	30.3	0.77
GO:0050804	regulation of synaptic transmission	P28	Drd1a	Drd2	96.3	0.76
GO:0050804	regulation of synaptic transmission	P28	Npy2r	Oxtr	64.3	0.76
GO:0050804	regulation of synaptic transmission	P28	Drd1a	Drd5	485.3	0.75
GO:0050804	regulation of synaptic transmission	P28	Adora2a	Drd5	42	0.72
GO:0050804	regulation of synaptic transmission	P28	Grik2	Grik5	480.3	0.72
GO:0050804	regulation of synaptic transmission	P28	Drd1a	Htr2a	41.7	0.72
GO:0050804	regulation of synaptic transmission	P28	Cckbr	Drd5	9	0.71
GO:0050804	regulation of synaptic transmission	P28	Drd2	Tacr1	7	0.7
GO:0050804	regulation of synaptic transmission	P28	Gria4	Grin1	171.3	0.68
GO:0050804	regulation of synaptic transmission	P28	Drd5	Htr2a	53.3	0.67
GO:0050804	regulation of synaptic transmission	P28	Gria1	Grik2	564	0.65
GO:0050804	regulation of synaptic transmission	P28	Cnr2	Oxtr	35.3	0.64
GO:0050804	regulation of synaptic transmission	P28	Htr2a	Npy5r	43	0.62
GO:0050804	regulation of synaptic transmission	P28	Cnr1	Cnr2	70.3	0.62
GO:0050804	regulation of synaptic transmission	P28	Cckbr	Npy2r	3.7	0.59
GO:0050804	regulation of synaptic transmission	P28	Drd2	Htr2a	73.3	0.58
GO:0050804	regulation of synaptic transmission	P28	Chrna3	Chrnb2	465.7	0.55
GO:0050804	regulation of synaptic transmission	P28	Cckbr	Tacr1	28.3	0.53
GO:0050804	regulation of synaptic transmission	P28	Adora2a	Htr6	39.3	0.53
GO:0050804	regulation of synaptic transmission	P28	Grik1	Grik2	1412.7	0.5
GO:0050804	regulation of synaptic transmission	P28	Npy2r	Tacr1	71.7	0.49
GO:0050804	regulation of synaptic transmission	P28	Drd4	Drd5	8.3	0.49
GO:0050804	regulation of synaptic transmission	P28	Gsk3b	Prkaca	7	0.48
GO:0050804	regulation of synaptic transmission	P28	Bdnf	Ntf3	177.7	0.48
GO:0050804	regulation of synaptic transmission	P28	Drd2	Drd5	79	0.46
GO:0050804	regulation of synaptic transmission	P28	Grik5	Grin1	155.3	0.45
GO:0050804	regulation of synaptic transmission	P28	Psen1	Psen2	564.3	0.43
GO:0050804	regulation of synaptic transmission	P28	Drd1a	Tacr1	66.3	0.42
GO:0050804	regulation of synaptic transmission	P28	Adora2a	Tacr1	5.7	0.41
GO:0050804	regulation of synaptic transmission	P28	Npy2r	Npy5r	1.3	0.41
GO:0050804	regulation of synaptic transmission	P28	Gria2	Grin1	135	0.4
GO:0050804	regulation of synaptic transmission	P28	Kit	Musk	60.7	0.39
GO:0050804	regulation of synaptic transmission	P28	Drd1a	Htr6	180.7	0.38
GO:0050804	regulation of synaptic transmission	P28	Grik2	Grin1	79.7	0.37
GO:0050804	regulation of synaptic transmission	P28	Htr1b	Htr2c	16.7	0.36
GO:0050804	regulation of synaptic transmission	P28	Htr2a	Htr6	68.3	0.32
GO:0050804	regulation of synaptic transmission	P28	Drd2	Htr2c	97	0.32
GO:0050804	regulation of synaptic transmission	P28	Drd2	Htr6	67.7	0.31
GO:0050804	regulation of synaptic transmission	P28	Gria4	Grik2	584	0.31
GO:0050804	regulation of synaptic transmission	P28	Cckbr	Npy5r	63	0.29
GO:0050804	regulation of synaptic transmission	P28	Drd4	Npy5r	5.7	0.29
GO:0050804	regulation of synaptic transmission	P28	Drd4	Htr1b	170.3	0.29
GO:0050804	regulation of synaptic transmission	P28	Gria1	Grin1	202	0.28
GO:0050804	regulation of synaptic transmission	P28	Cnr1	Htr2a	12.3	0.26
GO:0050804	regulation of synaptic transmission	P28	Htr6	Tacr1	33.3	0.26
GO:0050804	regulation of synaptic transmission	P28	Drd2	Drd4	175	0.26
GO:0050804	regulation of synaptic transmission	P28	Drd4	Htr2c	28.7	0.25
GO:0050804	regulation of synaptic transmission	P28	Drd1a	Drd4	20.3	0.25
GO:0050804	regulation of synaptic transmission	P28	Drd2	Npy5r	68.3	0.24
GO:0050804	regulation of synaptic transmission	P28	Htr2a	Tacr1	4.3	0.24
GO:0050804	regulation of synaptic transmission	P28	Grm1	Grm5	1564.3	0.23
GO:0050804	regulation of synaptic transmission	P28	Cnr2	Npy2r	19	0.23
GO:0050804	regulation of synaptic transmission	P28	Gria2	Grik1	579.7	0.22
GO:0050804	regulation of synaptic transmission	P28	Drd4	Htr6	26	0.21
GO:0050804	regulation of synaptic transmission	P28	Gria4	Grik1	625	0.2
GO:0050804	regulation of synaptic transmission	P28	Gria1	Gria4	1341	-0.21
GO:0050804	regulation of synaptic transmission	P28	Drd5	Htr2c	71.3	-0.22
GO:0050804	regulation of synaptic transmission	P28	Grm1	Grm8	72.3	-0.24
GO:0050804	regulation of synaptic transmission	P28	Drd1a	Htr2c	81.3	-0.27
GO:0050804	regulation of synaptic transmission	P28	Htr1b	Oxtr	34	-0.27
GO:0050804	regulation of synaptic transmission	P28	Htr2c	Htr6	80.7	-0.29
GO:0050804	regulation of synaptic transmission	P28	Snca	Sncg	103.7	-0.34
GO:0050804	regulation of synaptic transmission	P28	Chrna7	Chrnb2	334	-0.43
GO:0050804	regulation of synaptic transmission	P28	Htr1b	Npy2r	49.7	-0.47
GO:0050804	regulation of synaptic transmission	P28	Chrna3	Chrna7	369	-0.5
GO:0050890	cognition	P28	Grin2a	Grin2b	1633.3	0.89
GO:0050890	cognition	P28	Oxtr	Tacr1	26.3	0.86
GO:0050890	cognition	P28	Drd1a	Drd2	96.3	0.76
GO:0050890	cognition	P28	Drd1a	Drd5	485.3	0.75
GO:0050890	cognition	P28	Drd4	Tacr2	40.3	0.73
GO:0050890	cognition	P28	Chrna4	Chrnb2	236	0.73
GO:0050890	cognition	P28	Drd3	Tacr1	27	0.72
GO:0050890	cognition	P28	Drd1a	Htr2a	41.7	0.72
GO:0050890	cognition	P28	Drd2	Tacr1	7	0.7
GO:0050890	cognition	P28	Drd5	Htr2a	53.3	0.67
GO:0050890	cognition	P28	Drd1a	Tacr2	11.7	0.63
GO:0050890	cognition	P28	Drd2	Htr2a	73.3	0.58
GO:0050890	cognition	P28	Drd1a	Drd3	95	0.5
GO:0050890	cognition	P28	Drd4	Drd5	8.3	0.49
GO:0050890	cognition	P28	Drd3	Htr6	75	0.47
GO:0050890	cognition	P28	Drd2	Drd5	79	0.46
GO:0050890	cognition	P28	Psen1	Psen2	564.3	0.43
GO:0050890	cognition	P28	Drd1a	Tacr1	66.3	0.42
GO:0050890	cognition	P28	Kit	Musk	60.7	0.39
GO:0050890	cognition	P28	Drd1a	Htr6	180.7	0.38
GO:0050890	cognition	P28	Drd2	Drd3	450.7	0.35
GO:0050890	cognition	P28	Bdnf	Ntf5	58	0.34
GO:0050890	cognition	P28	Htr2a	Htr6	68.3	0.32
GO:0050890	cognition	P28	Drd2	Htr6	67.7	0.31
GO:0050890	cognition	P28	Oxtr	Tacr2	71.3	0.29
GO:0050890	cognition	P28	Gria1	Grin1	202	0.28
GO:0050890	cognition	P28	Cnr1	Htr2a	12.3	0.26
GO:0050890	cognition	P28	Htr6	Tacr1	33.3	0.26
GO:0050890	cognition	P28	Drd2	Drd4	175	0.26
GO:0050890	cognition	P28	Drd1a	Drd4	20.3	0.25
GO:0050890	cognition	P28	Htr2a	Tacr1	4.3	0.24
GO:0050890	cognition	P28	Drd4	Htr6	26	0.21
GO:0050890	cognition	P28	Chrna4	Chrna7	159	-0.22
GO:0050890	cognition	P28	Crhr1	Glp1r	187.7	-0.24
GO:0050890	cognition	P28	Chrna7	Chrnb2	334	-0.43
GO:0060078	regulation of postsynaptic membrane potential	P28	Grin2a	Grin2b	1633.3	0.89
GO:0060078	regulation of postsynaptic membrane potential	P28	Grin2a	Grin2d	850.3	0.86
GO:0060078	regulation of postsynaptic membrane potential	P28	Grin2b	Grin2d	784	0.83
GO:0060078	regulation of postsynaptic membrane potential	P28	Grik2	Grik5	480.3	0.72
GO:0060078	regulation of postsynaptic membrane potential	P28	Chrna3	Chrna4	395.7	0.5
GO:0060078	regulation of postsynaptic membrane potential	P28	Grik1	Grik2	1412.7	0.5
GO:0060078	regulation of postsynaptic membrane potential	P28	Grik5	Grin1	155.3	0.45
GO:0060078	regulation of postsynaptic membrane potential	P28	Grik2	Grin1	79.7	0.37
GO:0060078	regulation of postsynaptic membrane potential	P28	Grid2	Grik2	100.3	-0.31
GO:0060078	regulation of postsynaptic membrane potential	P28	Grid2	Grik1	288.7	-0.41
GO:0060078	regulation of postsynaptic membrane potential	P28	Grid2	Grik5	313	-0.5
GO:0060078	regulation of postsynaptic membrane potential	P28	Grid2	Grin1	147.3	-0.7
