# Supplementary material for: Specialization of Gene Expression during Mouse Brain Development
Source: PLoS Comput Biol. 2013 Sep 19;9(9):e1003185. doi: 10.1371/journal.pcbi.1003185 (PMC3777910; doi:10.1371/journal.pcbi.1003185)
Supplement: Table S6 — List of mouse and human orthologous pairs used for interspecies comparison. (XLSX) [file pcbi.1003185.s009.xlsx]

## Sheet: Sheet1
MOUSE SYMBOL	MOUSE ENTREZ ID	HUMAN SYMBOL	HUMAN ENTREZ ID
Serpina3k	20714	SERPINA3	12
Aanat	11298	AANAT	15
Abat	268860	ABAT	18
Abca2	11305	ABCA2	20
Abl1	11350	ABL1	25
Accn1	11418	ACCN1	40
Accn2	11419	ACCN2	41
Ache	11423	ACHE	43
Actb	11461	ACTB	60
Acvr1	11477	ACVR1	90
Acvr1b	11479	ACVR1B	91
Acvr2a	11480	ACVR2A	92
Acvr2b	11481	ACVR2B	93
Acvrl1	11482	ACVRL1	94
Adam10	11487	ADAM10	102
Adcy1	432530	ADCY1	107
Adcy2	210044	ADCY2	108
Adcy9	11515	ADCY9	115
Adcyap1	11516	ADCYAP1	116
Adcyap1r1	11517	ADCYAP1R1	117
Adora2a	11540	ADORA2A	135
Adra2a	11551	ADRA2A	150
Adra2b	11552	ADRA2B	151
Adra2c	11553	ADRA2C	152
Adrb1	11554	ADRB1	153
Aes	14797	AES	166
Agrp	11604	AGRP	181
Jag1	16449	JAG1	182
Agt	11606	AGT	183
Agtr1a	11607	AGTR1	185
Nr0b1	11614	NR0B1	190
Ahr	11622	AHR	196
Akt1	11651	AKT1	207
Alcam	11658	ALCAM	214
Aldh1a1	11668	ALDH1A1	216
Aldh2	11669	ALDH2	217
Aldh1a3	56847	ALDH1A3	220
Alk	11682	ALK	238
Alx3	11694	ALX3	257
Amh	11705	AMH	268
Angpt1	11600	ANGPT1	284
Angpt2	11601	ANGPT2	285
Ank3	11735	ANK3	288
Anxa2	12306	ANXA2	302
Anxa4	11746	ANXA4	307
Anxa11	11744	ANXA11	311
Apba1	319924	APBA1	320
Apba2	11784	APBA2	321
Apc	11789	APC	324
Aplp1	11803	APLP1	333
Apoe	11816	APOE	348
App	11820	APP	351
Fas	14102	FAS	355
Aqp4	11829	AQP4	361
Ar	11835	AR	367
Arf6	11845	ARF6	382
Rhoa	11848	RHOA	387
Phox2a	11859	PHOX2A	401
Arnt	11863	ARNT	405
Arntl	11865	ARNTL	406
Arvcf	11877	ARVCF	421
Ascl1	17172	ASCL1	429
Ascl2	17173	ASCL2	430
Astn1	11899	ASTN1	460
Atbf1	11906	ZFHX3	463
Atf1	11908	ATF1	466
Atf3	11910	ATF3	467
Atf4	11911	ATF4	468
Rere	68703	RERE	473
Atoh1	11921	ATOH1	474
Atp1a1	11928	ATP1A1	476
Atp1a2	98660	ATP1A2	477
Atp1b2	11932	ATP1B2	482
Avp	11998	AVP	551
Avpr1a	54140	AVPR1A	552
Avpr2	12000	AVPR2	554
Axl	26362	AXL	558
Bach1	12013	BACH1	571
Bcat1	12035	BCAT1	586
Bche	12038	BCHE	590
Bcl2	12043	BCL2	596
Bcl6	12053	BCL6	604
Bcl9	77578	BCL9	607
Bdnf	12064	BDNF	627
Bicd1	12121	BICD1	636
Bmp1	12153	BMP1	649
Bmp2	12156	BMP2	650
Bmp3	110075	BMP3	651
Bmp4	12159	BMP4	652
Bmp5	12160	BMP5	653
Bmp6	12161	BMP6	654
Bmp7	12162	BMP7	655
Bmp8a	12163	BMP8B	656
Bmpr1a	12166	BMPR1A	657
Bmpr1b	12167	BMPR1B	658
Bmpr2	12168	BMPR2	659
Btc	12223	BTC	685
Klf5	12224	KLF5	688
C1qa	12259	C1QA	712
C1qb	12260	C1QB	713
Car2	12349	CA2	760
Car3	12350	CA3	761
Cacna1a	12286	CACNA1A	773
Cacna1b	12287	CACNA1B	774
Ddr1	12305	DDR1	780
Cacna2d1	12293	CACNA2D1	781
Calb1	12307	CALB1	793
Calb2	12308	CALB2	794
Calca	12310	CALCA	796
Calcb	116903	CALCB	797
Calcr	12311	CALCR	799
Camk4	12326	CAMK4	814
Camk2a	12322	CAMK2A	815
Casp3	12367	CASP3	836
Runx2	12393	RUNX2	860
Runx1	12394	RUNX1	861
Runx1t1	12395	RUNX1T1	862
Cck	12424	CCK	885
Cckar	12425	CCKAR	886
Cckbr	12426	CCKBR	887
Ccng1	12450	CCNG1	900
Cd9	12527	CD9	928
Scarb1	20778	SCARB1	949
Cd44	12505	CD44	960
Cd47	16423	CD47	961
Cd59a	12509	CD59	966
Cdc42	12540	CDC42	998
Cdh1	12550	CDH1	999
Cdh2	12558	CDH2	1000
Cdh3	12560	CDH3	1001
Cdh4	12561	CDH4	1002
Cdh6	12563	CDH6	1004
Cdh7	241201	CDH7	1005
Cdh8	12564	CDH8	1006
Cdh9	12565	CDH9	1007
Cdh10	320873	CDH10	1008
Cdh11	12552	CDH11	1009
Cdh12	215654	CDH12	1010
Cdh13	12554	CDH13	1012
Cdh17	12557	CDH17	1015
B230220E17Rik	320865	CDH18	1016
Cdk5	12568	CDK5	1020
Cds1	74596	CDS1	1040
Cdx1	12590	CDX1	1044
Cdx2	12591	CDX2	1045
Cdx4	12592	CDX4	1046
Cebpa	12606	CEBPA	1050
Cebpe	110794	CEBPE	1053
Cebpg	12611	CEBPG	1054
Cenpb	12616	CENPB	1059
Chat	12647	CHAT	1103
Ches1	71375	FOXN3	1112
Chrm1	12669	CHRM1	1128
Chrm2	243764	CHRM2	1129
Chrm3	12671	CHRM3	1131
Chrm4	12672	CHRM4	1132
Chrm5	213788	CHRM5	1133
Chrna1	11435	CHRNA1	1134
Chrna2	110902	CHRNA2	1135
Chrna3	110834	CHRNA3	1136
Chrna4	11438	CHRNA4	1137
Chrna5	110835	CHRNA5	1138
Chrnb2	11444	CHRNB2	1141
Chrnb3	108043	CHRNB3	1142
Chrnb4	108015	CHRNB4	1143
Clu	12759	CLU	1191
Cnp1	12799	CNP	1267
Cnr1	12801	CNR1	1268
Cnr2	12802	CNR2	1269
Cntn1	12805	CNTN1	1272
Col1a1	12842	COL1A1	1277
Col2a1	12824	COL2A1	1280
Col3a1	12825	COL3A1	1281
Col4a2	12827	COL4A2	1284
Col4a5	12830	COL4A5	1287
Col5a1	12831	COL5A1	1289
Col5a2	12832	COL5A2	1290
Col6a1	12833	COL6A1	1291
Col8a1	12837	COL8A1	1295
Col9a1	12839	COL9A1	1297
Col9a3	12841	COL9A3	1299
Col11a1	12814	COL11A1	1301
Col11a2	12815	COL11A2	1302
Col12a1	12816	COL12A1	1303
Col13a1	12817	COL13A1	1305
Col15a1	12819	COL15A1	1306
Col16a1	107581	COL16A1	1307
Comt	12846	COMT	1312
Cox6a2	12862	COX6A2	1339
Atf2	11909	ATF2	1386
Crebbp	12914	CREBBP	1387
Crh	12918	CRH	1392
Crhr1	12921	CRHR1	1394
Crhr2	12922	CRHR2	1395
Crx	12951	CRX	1406
Crym	12971	CRYM	1428
Csf1	12977	CSF1	1435
Csf1r	12978	CSF1R	1436
Csnk1d	104318	CSNK1D	1453
Csnk1e	27373	CSNK1E	1454
Csnk1g2	103236	CSNK1G2	1455
Csnk2a1	12995	CSNK2A1	1457
Csnk2a2	13000	CSNK2A2	1459
Csnk2b	13001	CSNK2B	1460
Ctbp2	13017	CTBP2	1488
Ctf1	13019	CTF1	1489
Ctgf	14219	CTGF	1490
Ctnnb1	12387	CTNNB1	1499
Ctnnd1	12388	CTNND1	1500
Ctso	229445	CTSO	1519
Ctss	13040	CTSS	1520
Cutl1	13047	CUX1	1523
Cyc1	66445	CYC1	1537
Cyp19a1	13075	CYP19A1	1588
Dab1	13131	DAB1	1600
Dach1	13134	DACH1	1602
Dbh	13166	DBH	1621
Dbi	13167	DBI	1622
Dbp	13170	DBP	1628
Dcc	13176	DCC	1630
Dcn	13179	DCN	1634
Ace	11421	ACE	1636
Dcx	13193	DCX	1641
Ddc	13195	DDC	1644
Ddit3	13198	DDIT3	1649
Ddx5	13207	DDX5	1655
Coch	12810	COCH	1690
Dlgh4	13385	DLG4	1742
Dlx1	13390	DLX1	1745
Dlx2	13392	DLX2	1746
Dlx3	13393	DLX3	1747
Dlx4	13394	DLX4	1748
Dlx5	13395	DLX5	1749
Dlx6	13396	DLX6	1750
Dnmt1	13433	DNMT1	1786
Dnmt2	13434	TRDMT1	1787
Dnmt3a	13435	DNMT3A	1788
Dnmt3b	13436	DNMT3B	1789
Drd1a	13488	DRD1	1812
Drd2	13489	DRD2	1813
Drd3	13490	DRD3	1814
Drd4	13491	DRD4	1815
Drd5	13492	DRD5	1816
Dsc2	13506	DSC2	1824
Dsg3	13512	DSG3	1830
Tsc22d3	14605	TSC22D3	1831
Dsp	109620	DSP	1832
Hbegf	15200	HBEGF	1839
Dtx1	14357	DTX1	1840
Dusp6	67603	DUSP6	1848
Dvl1	13542	DVL1	1855
Dvl2	13543	DVL2	1856
Dvl3	13544	DVL3	1857
E2f1	13555	E2F1	1869
E2f2	242705	E2F2	1870
E2f3	13557	E2F3	1871
E2f4	104394	E2F4	1874
E2f5	13559	E2F5	1875
E2f6	50496	E2F6	1876
Ebf1	13591	EBF1	1879
Edg1	13609	S1PR1	1901
Ednrb	13618	EDNRB	1910
Efna1	13636	EFNA1	1942
Efna2	13637	EFNA2	1943
Efna3	13638	EFNA3	1944
Efna5	13640	EFNA5	1946
Efnb1	13641	EFNB1	1947
Efnb2	13642	EFNB2	1948
Efnb3	13643	EFNB3	1949
Egf	13645	EGF	1950
Celsr3	107934	CELSR3	1951
Celsr2	53883	CELSR2	1952
Egfr	13649	EGFR	1956
Egr1	13653	EGR1	1958
Egr2	13654	EGR2	1959
Epha2	13836	EPHA2	1969
Serpinb1a	66222	SERPINB1	1992
Elf2	69257	ELF2	1998
Elf3	13710	ELF3	1999
Elf4	56501	ELF4	2000
Elf5	13711	ELF5	2001
Elk1	13712	ELK1	2002
Elk4	13714	ELK4	2005
Emx2	13797	EMX2	2018
En1	13798	EN1	2019
En2	13799	EN2	2020
Eng	13805	ENG	2022
Epas1	13819	EPAS1	2034
Epha1	13835	EPHA1	2041
Epha3	13837	EPHA3	2042
Epha4	13838	EPHA4	2043
Epha5	13839	EPHA5	2044
Epha7	13841	EPHA7	2045
Epha8	13842	EPHA8	2046
Ephb1	270190	EPHB1	2047
Ephb2	13844	EPHB2	2048
Ephb3	13845	EPHB3	2049
Ephb4	13846	EPHB4	2050
Ephb6	13848	EPHB6	2051
Nr2f6	13864	NR2F6	2063
Erbb2	13866	ERBB2	2064
Erbb3	13867	ERBB3	2065
Erbb4	13869	ERBB4	2066
Ereg	13874	EREG	2069
Eya4	14051	EYA4	2070
Erf	13875	ERF	2077
Erg	13876	ERG	2078
Esr1	13982	ESR1	2099
Esr2	13983	ESR2	2100
Esrra	26379	ESRRA	2101
Esrrb	26380	ESRRB	2103
Esrrg	26381	ESRRG	2104
Ets1	23871	ETS1	2113
Ets2	23872	ETS2	2114
Etv1	14009	ETV1	2115
Etv3	27049	ETV3	2117
Etv4	18612	ETV4	2118
Etv5	104156	ETV5	2119
Etv6	14011	ETV6	2120
Evx1	14028	EVX1	2128
Faah	14073	FAAH	2166
Fath	14107	FAT1	2195
Efemp1	216616	EFEMP1	2202
Fcnb	14134	FCN1	2219
Fgf1	14164	FGF1	2246
Fgf2	14173	FGF2	2247
Fgf3	14174	FGF3	2248
Fgf4	14175	FGF4	2249
Fgf5	14176	FGF5	2250
Fgf6	14177	FGF6	2251
Fgf7	14178	FGF7	2252
Fgf8	14179	FGF8	2253
Fgf10	14165	FGF10	2255
Fgf12	14167	FGF12	2257
Fgf14	14169	FGF14	2259
Fgfr1	14182	FGFR1	2260
Fgfr3	14184	FGFR3	2261
Fgfr2	14183	FGFR2	2263
Fgfr4	14186	FGFR4	2264
Fgl1	234199	FGL1	2267
Figf	14205	FIGF	2277
Foxg1	15228	FOXG1	2290
Foxf1a	15227	FOXF1	2294
Foxf2	14238	FOXF2	2295
Foxc1	17300	FOXC1	2296
Foxi1	14233	FOXI1	2299
Foxm1	14235	FOXM1	2305
Fkhl18	14239	FOXS1	2307
Foxo1	56458	FOXO1	2308
Foxo3a	56484	FOXO3	2309
Flt1	14254	FLT1	2321
Flt3	14255	FLT3	2322
Flt4	14257	FLT4	2324
Fmo1	14261	FMO1	2326
Fmr1	14265	FMR1	2332
Fn1	14268	FN1	2335
Fos	14281	FOS	2353
Fosl2	14284	FOSL2	2355
Frap1	56717	MTOR	2475
Frzb	20378	FRZB	2487
Nr5a2	26424	NR5A2	2494
Nr5a1	26423	NR5A1	2516
Fyn	14360	FYN	2534
Gabbr1	54393	GABBR1	2550
Gabpb1	14391	GABPB1	2553
Gabra1	14394	GABRA1	2554
Gabra2	14395	GABRA2	2555
Gabra3	14396	GABRA3	2556
Gabra4	14397	GABRA4	2557
Gabra5	110886	GABRA5	2558
Gabra6	14399	GABRA6	2559
Gabrb1	14400	GABRB1	2560
Gabrb2	14401	GABRB2	2561
Gabrb3	14402	GABRB3	2562
Gabrd	14403	GABRD	2563
Gabre	14404	GABRE	2564
Gabrg1	14405	GABRG1	2565
Gabrg2	14406	GABRG2	2566
Gabrg3	14407	GABRG3	2567
Gabrp	216643	GABRP	2568
Gabrr1	14408	GABRR1	2569
Gabrr2	14409	GABRR2	2570
Gad1	14415	GAD1	2571
Gad2	14417	GAD2	2572
Galr1	14427	GALR1	2587
Gap43	14432	GAP43	2596
Gas1	14451	GAS1	2619
Gata2	14461	GATA2	2624
Gata3	14462	GATA3	2625
Gata6	14465	GATA6	2627
Gbx2	14472	GBX2	2637
Gcg	14526	GCG	2641
Gch1	14528	GCH1	2643
Nr6a1	14536	NR6A1	2649
Gdf1	14559	GDF1	2657
Gdf2	12165	GDF2	2658
Gdf8	17700	MSTN	2660
Gdf9	14566	GDF9	2661
Gdf10	14560	GDF10	2662
Gdnf	14573	GDNF	2668
Gfap	14580	GFAP	2670
Gfra1	14585	GFRA1	2674
Gfra2	14586	GFRA2	2675
Gfra3	14587	GFRA3	2676
Ghrh	14601	GHRH	2691
Ghsr	208188	GHSR	2693
Gja1	14609	GJA1	2697
Gpc3	14734	GPC3	2719
Gli1	14632	GLI1	2735
Gli2	14633	GLI2	2736
Gli3	14634	GLI3	2737
Glp1r	14652	GLP1R	2740
Glra1	14654	GLRA1	2741
Glra2	237213	GLRA2	2742
Glrb	14658	GLRB	2743
Gls	14660	GLS	2744
Glul	14645	GLUL	2752
Gnrh1	14714	GNRH1	2796
Gpr6	140741	GPR6	2830
Mchr1	207911	MCHR1	2847
Gpr26	233919	GPR26	2849
Gpr37	14763	GPR37	2861
Gprk2l	14772	GRK4	2868
Rapgef1	107746	RAPGEF1	2889
Gria1	14799	GRIA1	2890
Gria2	14800	GRIA2	2891
Gria3	53623	GRIA3	2892
Gria4	14802	GRIA4	2893
Grid1	14803	GRID1	2894
Grid2	14804	GRID2	2895
Grik1	14805	GRIK1	2897
Grik2	14806	GRIK2	2898
Grik3	14807	GRIK3	2899
Grik4	110637	GRIK4	2900
Grik5	14809	GRIK5	2901
Grin1	14810	GRIN1	2902
Grin2a	14811	GRIN2A	2903
Grin2b	14812	GRIN2B	2904
Grin2c	14813	GRIN2C	2905
Grin2d	14814	GRIN2D	2906
Nr3c1	14815	NR3C1	2908
Grm1	14816	GRM1	2911
Grm2	108068	GRM2	2912
Grm3	108069	GRM3	2913
Grm4	268934	GRM4	2914
Grm5	108071	GRM5	2915
Grm6	108072	GRM6	2916
Grm8	14823	GRM8	2918
Grp	225642	GRP	2922
Gsk3a	606496	GSK3A	2931
Gsk3b	56637	GSK3B	2932
Gtf2e2	68153	GTF2E2	2961
Gtf3c1	233863	GTF3C1	2975
Gusb	110006	GUSB	2990
Hbb-b2	15130	HBD	3045
Hcrt	15171	HCRT	3060
Hcrtr1	230777	HCRTR1	3061
Hcrtr2	387285	HCRTR2	3062
Hdac2	15182	HDAC2	3066
Hdc	15186	HDC	3067
Hfe	15216	HFE	3077
Hgfac	54426	HGFAC	3083
Nrg1	211323	NRG1	3084
Hhex	15242	HHEX	3087
Hif1a	15251	HIF1A	3091
Hivep1	110521	HIVEP1	3096
Hivep2	15273	HIVEP2	3097
Hlxb9	15285	MNX1	3110
Hlf	217082	HLF	3131
Hlx1	15284	HLX	3142
Hmgb3	15354	HMGB3	3149
Nr4a1	15370	NR4A1	3164
Hmx1	15371	HMX1	3166
Foxa1	15375	FOXA1	3169
Foxa2	15376	FOXA2	3170
Foxa3	15377	FOXA3	3171
Hnf4a	15378	HNF4A	3172
Hnf4g	30942	HNF4G	3174
Onecut1	15379	ONECUT1	3175
Hnrpab	15384	HNRNPAB	3182
Tlx1	21908	TLX1	3195
Hoxa1	15394	HOXA1	3198
Hoxa2	15399	HOXA2	3199
Hoxa3	15400	HOXA3	3200
Hoxa4	15401	HOXA4	3201
Hoxa6	15403	HOXA6	3203
Hoxa7	15404	HOXA7	3204
Hoxa10	15395	HOXA10	3206
Hoxa11	15396	HOXA11	3207
Hoxb1	15407	HOXB1	3211
Hoxb3	15410	HOXB3	3213
Hoxb4	15412	HOXB4	3214
Hoxb5	15413	HOXB5	3215
Hoxb6	15414	HOXB6	3216
Hoxb7	15415	HOXB7	3217
Hoxb8	15416	HOXB8	3218
Hoxb9	15417	HOXB9	3219
Hoxc8	15426	HOXC8	3224
Hoxc9	15427	HOXC9	3225
Hoxc10	209448	HOXC10	3226
Hoxc12	15421	HOXC12	3228
Hoxc13	15422	HOXC13	3229
Hoxd1	15429	HOXD1	3231
Hoxd3	15434	HOXD3	3232
Hoxd4	15436	HOXD4	3233
Hoxd8	15437	HOXD8	3234
Hoxd9	15438	HOXD9	3235
Hoxd10	15430	HOXD10	3236
Hoxd12	15432	HOXD12	3238
Hoxd13	15433	HOXD13	3239
Hrh1	15465	HRH1	3269
Hes1	15205	HES1	3280
Hsd11b1	15483	HSD11B1	3290
Hsf1	15499	HSF1	3297
Hspd1	15510	HSPD1	3329
Foxn2	14236	FOXN2	3344
Htr1a	15550	HTR1A	3350
Htr1b	15551	HTR1B	3351
Htr1d	15552	HTR1D	3352
Htr1f	15557	HTR1F	3355
Htr2a	15558	HTR2A	3356
Htr2b	15559	HTR2B	3357
Htr2c	15560	HTR2C	3358
Htr3a	15561	HTR3A	3359
Htr4	15562	HTR4	3360
Htr5a	15563	HTR5A	3361
Htr6	15565	HTR6	3362
Htr7	15566	HTR7	3363
Tnc	21923	TNC	3371
Icam2	15896	ICAM2	3384
Id1	15901	ID1	3397
Id2	15902	ID2	3398
Id3	15903	ID3	3399
Id4	15904	ID4	3400
Ifit3	15959	IFIT3	3437
Igf1	16000	IGF1	3479
Igf1r	16001	IGF1R	3480
Igf2	16002	IGF2	3481
Igfbp1	16006	IGFBP1	3484
Igfbp2	16008	IGFBP2	3485
Igfbp3	16009	IGFBP3	3486
Igfbp4	16010	IGFBP4	3487
Igfbp5	16011	IGFBP5	3488
Igfbp6	16012	IGFBP6	3489
Cyr61	16007	CYR61	3491
Rbpsuh	19664	RBPJ	3516
Il1r1	16177	IL1R1	3554
Il6st	16195	IL6ST	3572
Il13ra1	16164	IL13RA1	3597
Il16	16170	IL16	3603
Foxk2	68837	FOXK2	3607
Inha	16322	INHA	3623
Inhba	16323	INHBA	3624
Inhbb	16324	INHBB	3625
Inhbc	16325	INHBC	3626
Inpp1	16329	INPP1	3628
Insr	16337	INSR	3643
Insrr	23920	INSRR	3645
Ipf1	18609	PDX1	3651
Irf1	16362	IRF1	3659
Irf2	16363	IRF2	3660
Isl1	16392	ISL1	3670
Itga3	16400	ITGA3	3675
Itgam	16409	ITGAM	3684
Itgav	16410	ITGAV	3685
Itgb1	16412	ITGB1	3688
Itgb8	320910	ITGB8	3696
Itih3	16426	ITIH3	3699
Itpr1	16438	ITPR1	3708
Jag2	16450	JAG2	3714
Jun	16476	JUN	3725
Jund1	16478	JUND	3727
Kcna1	16485	KCNA1	3736
Kcna2	16490	KCNA2	3737
Kcnc2	268345	KCNC2	3747
Kcnc3	16504	KCNC3	3748
Kcnd2	16508	KCND2	3751
Kcnj6	16522	KCNJ6	3763
Kcnk2	16526	KCNK2	3776
Kcnn2	140492	KCNN2	3781
Kcnq3	110862	KCNQ3	3786
Kdr	16542	KDR	3791
Kif5c	16574	KIF5C	3800
Kit	16590	KIT	3815
L1cam	16728	L1CAM	3897
Aff3	16764	AFF3	3899
Lama3	16774	LAMA3	3909
Lamb1-1	16777	LAMB1	3912
Lamb3	16780	LAMB3	3914
Lepr	16847	LEPR	3953
Lgals1	16852	LGALS1	3956
Lhx1	16869	LHX1	3975
Lifr	16880	LIFR	3977
Limk1	16885	LIMK1	3984
Lmo1	109594	LMO1	4004
Lmx1a	110648	LMX1A	4009
Lmx1b	16917	LMX1B	4010
Loxl1	16949	LOXL1	4016
Loxl2	94352	LOXL2	4017
Lpl	16956	LPL	4023
Lrmp	16970	LRMP	4033
Lrp1	16971	LRP1	4035
Lrp6	16974	LRP6	4040
Lrp5	16973	LRP5	4041
Ltk	17005	LTK	4058
Ly6h	23934	LY6H	4062
Lyl1	17095	LYL1	4066
Mxd1	17119	MXD1	4084
Smad1	17125	SMAD1	4086
Smad2	17126	SMAD2	4087
Smad3	17127	SMAD3	4088
Smad4	17128	SMAD4	4089
Smad6	17130	SMAD6	4091
Smad7	17131	SMAD7	4092
Smad9	55994	SMAD9	4093
Mafg	17134	MAFG	4097
Maoa	17161	MAOA	4128
Maob	109731	MAOB	4129
Mtap2	17756	MAP2	4133
Mapt	17762	MAPT	4137
Max	17187	MAX	4149
Maz	17188	MAZ	4150
Mbp	17196	MBP	4155
Mc3r	17201	MC3R	4159
Mc4r	17202	MC4R	4160
Mdh2	17448	MDH2	4191
Mef2a	17258	MEF2A	4205
Mef2c	17260	MEF2C	4208
Mef2d	17261	MEF2D	4209
Meis1	17268	MEIS1	4211
Mrg1	17536	MEIS2	4212
Meox1	17285	MEOX1	4222
Meox2	17286	MEOX2	4223
Mest	17294	MEST	4232
Met	17295	MET	4233
Mfap4	76293	MFAP4	4239
Mfge8	17304	MFGE8	4240
Kitl	17311	KITLG	4254
Mgst3	66447	MGST3	4259
Mitf	17342	MITF	4286
Mllt7	54601	FOXO4	4303
Nr3c2	110784	NR3C2	4306
Mmp9	17395	MMP9	4318
Mnt	17428	MNT	4335
Mog	17441	MOG	4340
Abcc1	17250	ABCC1	4363
Cited1	12705	CITED1	4435
Mst1r	19882	MST1R	4486
Msx3	17703	MSX1	4487
Msx2	17702	MSX2	4488
Musk	18198	MUSK	4593
Mxi1	17859	MXI1	4601
Myb	17863	MYB	4602
8030451F13Rik	109272	MYBPC1	4604
Bmyc	107771	MYC	4609
Mycl1	16918	MYCL1	4610
Mycn	18109	MYCN	4613
Myf5	17877	MYF5	4617
Myf6	17878	MYF6	4618
Myh9	17886	MYH9	4627
Myh10	77579	MYH10	4628
Mylk	107589	MYLK	4638
Myoc	17926	MYOC	4653
Myod1	17927	MYOD1	4654
Myog	17928	MYOG	4656
Myt1	17932	MYT1	4661
Ncam1	17967	NCAM1	4684
Ncam2	17968	NCAM2	4685
Nefh	380684	NEFH	4744
Neo1	18007	NEO1	4756
Neurod1	18012	NEUROD1	4760
Neurod2	18013	NEUROD2	4761
Neurog1	18014	NEUROG1	4762
Nf1	18015	NF1	4763
Nfatc1	18018	NFATC1	4772
Nfatc2	18019	NFATC2	4773
Nfia	18027	NFIA	4774
Nfatc3	18021	NFATC3	4775
Nfatc4	73181	NFATC4	4776
Nfe2	18022	NFE2	4778
Nfe2l1	18023	NFE2L1	4779
Nfe2l2	18024	NFE2L2	4780
Nfib	18028	NFIB	4781
Nfic	18029	NFIC	4782
Nfil3	18030	NFIL3	4783
Nfix	18032	NFIX	4784
Nfkb1	18033	NFKB1	4790
Nfkbia	18035	NFKBIA	4792
Nfkbie	18037	NFKBIE	4794
Nfya	18044	NFYA	4800
Nfyb	18045	NFYB	4801
Nfyc	18046	NFYC	4802
Ngfb	18049	NGF	4803
Ngfr	18053	NGFR	4804
Nhlh1	18071	NHLH1	4807
Nhlh2	18072	NHLH2	4808
Nkx2-2	18088	NKX2-2	4821
Nkx3-1	18095	NKX3-1	4824
Nnat	18111	NNAT	4826
Nmb	68039	NMB	4828
Nmbr	18101	NMBR	4829
Nodal	18119	NODAL	4838
Nos1	18125	NOS1	4842
Nos3	18127	NOS3	4846
Notch1	18128	NOTCH1	4851
Npy	109648	NPY	4852
Notch2	18129	NOTCH2	4853
Notch3	18131	NOTCH3	4854
Notch4	18132	NOTCH4	4855
Nov	18133	NOV	4856
Npas1	18142	NPAS1	4861
Npas2	18143	NPAS2	4862
Npy1r	18166	NPY1R	4886
Npy2r	18167	NPY2R	4887
Npy5r	18168	NPY5R	4889
C130076O07Rik	319504	NRCAM	4897
Nrgn	64011	NRGN	4900
Nrl	18185	NRL	4901
Nrtn	18188	NRTN	4902
Ntf3	18205	NTF3	4908
Ntf5	78405	NTF4	4909
Ntrk1	18211	NTRK1	4914
Ntrk2	18212	NTRK2	4915
Ntrk3	18213	NTRK3	4916
Ntn2l	18209	NTN3	4917
Ror1	26563	ROR1	4919
Ror2	26564	ROR2	4920
Ddr2	18214	DDR2	4921
Nts	67405	NTS	4922
Ntsr1	18216	NTSR1	4923
Nr4a2	18227	NR4A2	4929
Oprd1	18386	OPRD1	4985
Oprk1	18387	OPRK1	4986
Oprm1	18390	OPRM1	4988
Six6	20476	SIX6	4990
Cldn11	18417	CLDN11	5010
Otx1	18423	OTX1	5013
Oxt	18429	OXT	5020
Oxtr	18430	OXTR	5021
P2rx4	18438	P2RX4	5025
P2rx7	18439	P2RX7	5027
Pah	18478	PAH	5053
Pak1	18479	PAK1	5058
Park2	50873	PARK2	5071
Pax1	18503	PAX1	5075
Pax2	18504	PAX2	5076
Pax3	18505	PAX3	5077
Pax4	18506	PAX4	5078
Pax5	18507	PAX5	5079
Pax6	18508	PAX6	5080
Pax7	18509	PAX7	5081
Pax9	18511	PAX9	5083
Pbx1	18514	PBX1	5087
Pbx2	18515	PBX2	5089
Pbx3	18516	PBX3	5090
Pcbd1	13180	PCBD1	5092
Pcdh1	75599	PCDH1	5097
Pcnt	18541	PCNT	5116
Pcp4	18546	PCP4	5121
Pcsk2	18549	PCSK2	5126
Pde1a	18573	PDE1A	5136
Pde1c	18575	PDE1C	5137
Pdgfb	18591	PDGFB	5155
Pdgfra	18595	PDGFRA	5156
Pdgfrb	18596	PDGFRB	5159
Pdyn	18610	PDYN	5173
Penk1	18619	PENK	5179
Per1	18626	PER1	5187
Pgr	18667	PGR	5241
Pik3cb	74769	PIK3CB	5291
Pik3r1	18708	PIK3R1	5295
Pitx1	18740	PITX1	5307
Pitx2	18741	PITX2	5308
Pkd1	18763	PKD1	5310
Pknox1	18771	PKNOX1	5316
Pkp2	67451	PKP2	5318
Plagl1	22634	PLAGL1	5325
Plcb4	18798	PLCB4	5332
Plcd1	18799	PLCD1	5333
Plcg1	18803	PLCG1	5335
Plp1	18823	PLP1	5354
Plxna1	18844	PLXNA1	5361
Plxna2	18845	PLXNA2	5362
Plxnb1	235611	PLXNB1	5364
Pnoc	18155	PNOC	5368
Pml	18854	PML	5371
Pms1	227099	PMS1	5378
Prrx1	18933	PRRX1	5396
Pnn	18949	PNN	5411
Pomc1	18976	POMC	5443
Pou2af1	18985	POU2AF1	5450
Pou2f1	18986	POU2F1	5451
Pou4f1	18996	POU4F1	5457
Pou4f2	18997	POU4F2	5458
Ppara	19013	PPARA	5465
Ppard	19015	PPARD	5467
Pparg	19016	PPARG	5468
Ppp3ca	19055	PPP3CA	5530
Ppp3r2	19059	PPP3R2	5535
Prkaca	18747	PRKACA	5566
Prkcb1	18751	PRKCB	5579
Prkcd	18753	PRKCD	5580
Mapk8	26419	MAPK8	5599
Mapk9	26420	MAPK9	5601
Mapk10	26414	MAPK10	5602
Prlr	19116	PRLR	5618
Prnp	19122	PRNP	5621
Pspn	19197	PSPN	5623
Prodh	19125	PRODH	5625
Prop1	19127	PROP1	5626
Pros1	19128	PROS1	5627
Prox1	19130	PROX1	5629
Prph1	19132	PRPH	5630
Lgmn	19141	LGMN	5641
Reln	19699	RELN	5649
Psd	73728	PSD	5662
Psen1	19164	PSEN1	5663
Psen2	19165	PSEN2	5664
Pyy	217212	PYY	5697
Pten	19211	PTEN	5728
Ptgds	19215	PTGDS	5730
Ptgs2	19225	PTGS2	5743
Pthlh	19227	PTHLH	5744
Ptk2	14083	PTK2	5747
Ptk7	71461	PTK7	5754
Ptprc	19264	PTPRC	5788
Ptprk	19272	PTPRK	5796
Ptprz1	19283	PTPRZ1	5803
Pvalb	19293	PVALB	5816
Pvrl1	58235	PVRL1	5818
Pvrl2	19294	PVRL2	5819
Qdpr	110391	QDPR	5860
Rab3a	19339	RAB3A	5864
Rac1	19353	RAC1	5879
Rac2	19354	RAC2	5880
Rac3	170758	RAC3	5881
Rara	19401	RARA	5914
Rarb	218772	RARB	5915
Rarg	19411	RARG	5916
Rasa2	114713	RASA2	5922
Rasgrf1	19417	RASGRF1	5923
Rb1	19645	RB1	5925
Rela	19697	RELA	5970
Rest	19712	REST	5978
Rgs4	19736	RGS4	5999
Rgs10	67865	RGS10	6001
Rheb	19744	RHEB	6009
Rln1	19773	RLN1	6013
Robo1	19876	ROBO1	6091
Rora	19883	RORA	6095
Rorb	225998	RORB	6096
Rorc	19885	RORC	6097
Ros1	19886	ROS1	6098
Rps4x	20102	RPS4X	6191
Rreb1	68750	RREB1	6239
Rxra	20181	RXRA	6256
Rxrb	20182	RXRB	6257
Rxrg	20183	RXRG	6258
Ryk	20187	RYK	6259
Sort1	20661	SORT1	6272
S100a10	20194	S100A10	6281
S100b	20203	S100B	6285
Tspan31	67125	TSPAN31	6302
Satb1	20230	SATB1	6304
Atxn1	20238	ATXN1	6310
Scn1a	20265	SCN1A	6323
Scn4b	399548	SCN4B	6330
Scn5a	20271	SCN5A	6331
Scn10a	20264	SCN10A	6336
Scnn1a	20276	SCNN1A	6337
Sct	20287	SCT	6343
Cx3cl1	20312	CX3CL1	6376
Cxcl12	20315	CXCL12	6387
Sel1h	20338	SEL1L	6400
Selpl	20345	SELPLG	6404
Sema3f	20350	SEMA3F	6405
Sfrp1	20377	SFRP1	6422
Sfrp2	20319	SFRP2	6423
Sfrp4	20379	SFRP4	6424
Sfrp5	54612	SFRP5	6425
Sgcd	24052	SGCD	6444
Sgk	20393	SGK1	6446
Scg5	20394	SCG5	6447
Itsn1	16443	ITSN1	6453
Shbg	20415	SHBG	6462
Shc1	20416	SHC1	6464
Fbxw4	30838	FBXW4	6468
Shh	20423	SHH	6469
Shox2	20429	SHOX2	6474
Sim1	20464	SIM1	6492
Sim2	20465	SIM2	6493
Six1	20471	SIX1	6495
Slc1a1	20510	SLC1A1	6505
Slc1a2	20511	SLC1A2	6506
Slc1a3	20512	SLC1A3	6507
Slc1a4	55963	SLC1A4	6509
Slc1a6	20513	SLC1A6	6511
Slc2a1	20525	SLC2A1	6513
Slc5a1	20537	SLC5A1	6523
Slc6a1	232333	SLC6A1	6529
Slc6a2	20538	SLC6A2	6530
Slc6a3	13162	SLC6A3	6531
Slc6a4	15567	SLC6A4	6532
Slc6a11	243616	SLC6A11	6538
Slc6a13	14412	SLC6A13	6540
Slc12a2	20496	SLC12A2	6558
Slc16a2	20502	SLC16A2	6567
Slc18a1	110877	SLC18A1	6570
Slc18a2	214084	SLC18A2	6571
Slit1	20562	SLIT1	6585
Slit3	20564	SLIT3	6586
Smarce1	57376	SMARCE1	6605
Smo	319757	SMO	6608
Snca	20617	SNCA	6622
Sncg	20618	SNCG	6623
Sntb1	20649	SNTB1	6641
Sorl1	20660	SORL1	6653
Sox5	20678	SOX5	6660
Sox9	20682	SOX9	6662
Sox10	20665	SOX10	6663
Sox11	20666	SOX11	6664
Sox15	20670	SOX15	6665
Sp3	20687	SP3	6670
Sparc	20692	SPARC	6678
Sfpi1	20375	SPI1	6688
Spib	272382	SPIB	6689
Spp1	20750	SPP1	6696
Srd5a1	78925	SRD5A1	6715
Srebf1	20787	SREBF1	6720
Srebf2	20788	SREBF2	6721
Srf	20807	SRF	6722
Srpk2	20817	SRPK2	6733
Ssrp1	20833	SSRP1	6749
Sst	20604	SST	6750
Sstr1	20605	SSTR1	6751
Sstr2	20606	SSTR2	6752
Sstr3	20607	SSTR3	6753
Sstr4	20608	SSTR4	6754
Stat1	20846	STAT1	6772
Stat3	20848	STAT3	6774
Stat4	20849	STAT4	6775
Stat5a	20850	STAT5A	6776
Stat5b	20851	STAT5B	6777
Stx1a	20907	STX1A	6804
Stx3	20908	STX3	6809
Vamp1	22317	VAMP1	6843
Syn1	20964	SYN1	6853
Syt1	20979	SYT1	6857
Tac1	21333	TAC1	6863
Tacr2	21337	TACR2	6865
Tac2	21334	TAC3	6866
Adam17	11491	ADAM17	6868
Tacr1	21336	TACR1	6869
Tacr3	21338	TACR3	6870
Taf6	21343	TAF6	6878
Taf7	24074	TAF7	6879
Map3k7	26409	MAP3K7	6885
Tal1	21349	TAL1	6886
Tal2	21350	TAL2	6887
Cntn2	21367	CNTN2	6900
Tbx2	21385	TBX2	6909
Tcf4	21413	TCF4	6925
Tbx3	21386	TBX3	6926
Tcf1	21405	HNF1A	6927
Tcf2	21410	HNF1B	6928
Tcfe2a	21423	TCF3	6929
Tcf7	21414	TCF7	6932
Tcf7l2	21416	TCF7L2	6934
Zfhx1a	21417	ZEB1	6935
Tcf12	21406	TCF12	6938
Tcf15	21407	TCF15	6939
Tcf20	21411	TCF20	6942
Tcf21	21412	TCF21	6943
Mlx	21428	MLX	6945
Tdo2	56720	TDO2	6999
Tead1	21676	TEAD1	7003
Tead3	21678	TEAD3	7005
Tef	21685	TEF	7008
Tek	21687	TEK	7010
Tert	21752	TERT	7015
Trf	22041	TF	7018
Tfam	21780	TFAM	7019
Tcfap2a	21418	TFAP2A	7020
Tcfap2b	21419	TFAP2B	7021
Tcfap2c	21420	TFAP2C	7022
Tcfap4	83383	TFAP4	7023
Tcfcp2	21422	TFCP2	7024
Nr2f1	13865	NR2F1	7025
Nr2f2	11819	NR2F2	7026
Tfdp2	211586	TFDP2	7029
Tcfe3	209446	TFE3	7030
Tgfa	21802	TGFA	7039
Tgfb1	21803	TGFB1	7040
Tgfb2	21808	TGFB2	7042
Tgfb3	21809	TGFB3	7043
Tgfbr1	21812	TGFBR1	7046
Tgfbr2	21813	TGFBR2	7048
Tgfbr3	21814	TGFBR3	7049
Tgif	21815	TGIF1	7050
Tgm1	21816	TGM1	7051
Th	21823	TH	7054
Thbs3	21827	THBS3	7059
Thra	21833	THRA	7067
Thrb	21834	THRB	7068
Tiam1	21844	TIAM1	7074
Tie1	21846	TIE1	7075
Titf1	21869	NKX2-1	7080
Icam5	15898	ICAM5	7087
Tle1	21885	TLE1	7088
Tle3	21887	TLE3	7090
Tle4	21888	TLE4	7091
Tlr2	24088	TLR2	7097
Nr2e1	21907	NR2E1	7101
Cldn5	12741	CLDN5	7122
Tnnc1	21924	TNNC1	7134
Tnnt1	21955	TNNT1	7138
Top1	21969	TOP1	7150
Trp53	22059	TP53	7157
Trp73	22062	TP73	7161
Tpd52l1	21987	TPD52L1	7164
Tph1	21990	TPH1	7166
Nr2c2	22026	NR2C2	7182
Trh	22044	TRH	7200
Trhr	22045	TRHR	7201
Trpc4	22066	TRPC4	7223
Trpc5	22067	TRPC5	7224
Trpc6	22068	TRPC6	7225
Trps1	83925	TRPS1	7227
Tsc1	64930	TSC1	7248
Tsc2	22084	TSC2	7249
Ttr	22139	TTR	7276
Twist1	22160	TWIST1	7291
Tyro3	22174	TYRO3	7301
Ube3a	22215	UBE3A	7337
B020006M18Rik	546118	UBTF	7343
Ucn	22226	UCN	7349
Col14a1	12818	COL14A1	7373
Nr1h2	22260	NR1H2	7376
Usf1	22278	USF1	7391
Usf2	22282	USF2	7392
Vasp	22323	VASP	7408
Vav2	22325	VAV2	7410
Vdr	22337	VDR	7421
Vegfa	22339	VEGFA	7422
Vegfb	22340	VEGFB	7423
Vegfc	22341	VEGFC	7424
Vgf	381677	VGF	7425
Vip	22353	VIP	7432
Vipr2	22355	VIPR2	7434
Trpv1	193034	TRPV1	7442
Wfs1	22393	WFS1	7466
Whsc1	107823	WHSC1	7468
Wnt1	22408	WNT1	7471
Wnt3	22415	WNT3	7473
Wnt5a	22418	WNT5A	7474
Wnt6	22420	WNT6	7475
Wnt7a	22421	WNT7A	7476
Wnt7b	22422	WNT7B	7477
Wnt8a	20890	WNT8A	7478
Wnt8b	22423	WNT8B	7479
Wnt10b	22410	WNT10B	7480
Wnt11	22411	WNT11	7481
Wnt2b	22414	WNT2B	7482
Wnt9a	216795	WNT9A	7483
Wnt9b	22412	WNT9B	7484
Xbp1	22433	XBP1	7494
Xpnpep2	170745	XPNPEP2	7512
Zic1	22771	ZIC1	7545
Zic2	22772	ZIC2	7546
Zic3	22773	ZIC3	7547
Zfp535	52712	ZNF18	7566
Zfp191	59057	ZNF24	7572
Zkscan1	74570	ZKSCAN1	7586
Zbtb16	235320	ZBTB16	7704
Zfp189	230162	ZNF189	7743
Zfp192	93681	ZNF192	7745
Zfp207	22680	ZNF207	7756
Lrp8	16975	LRP8	7804
Evi5	14020	EVI5	7813
Pax8	18510	PAX8	7849
Fzd5	14367	FZD5	7855
Scg2	20254	SCG2	7857
Kcnab1	16497	KCNAB1	7881
Tcfeb	21425	TFEB	7942
Mafk	17135	MAFK	7975
Fzd3	14365	FZD3	7976
St7	64213	ST7	7982
Glra3	110304	GLRA3	8001
Nr4a3	18124	NR4A3	8013
Mll2	381022	MLL2	8085
Hmga2	15364	HMGA2	8091
Cart1	216285	ALX1	8092
Rnd2	11858	RND2	8153
Ncoa3	17979	NCOA3	8202
Nrip1	268903	NRIP1	8204
Axin1	12005	AXIN1	8312
Axin2	12006	AXIN2	8313
Eomes	13813	EOMES	8320
Fzd1	14362	FZD1	8321
Fzd4	14366	FZD4	8322
Fzd6	14368	FZD6	8323
Fzd7	14369	FZD7	8324
Fzd8	14370	FZD8	8325
Fzd9	14371	FZD9	8326
Sox14	20669	SOX14	8403
Tagln2	21346	TAGLN2	8407
Nr0b2	23957	NR0B2	8431
Nck2	17974	NCK2	8440
Doc2b	13447	DOC2B	8447
Foxn1	15218	FOXN1	8456
Tead2	21677	TEAD2	8463
Irs4	16370	IRS4	8471
Sema7a	20361	SEMA7A	8482
Prss12	19142	PRSS12	8492
Ppfibp1	67533	PPFIBP1	8496
Enc1	13803	ENC1	8507
Gcm1	14531	GCM1	8521
Barx2	12023	BARX2	8538
Lmo4	16911	LMO4	8543
Bhlhb2	20893	BHLHE40	8553
Klf7	93691	KLF7	8609
Npff	54615	NPFF	8620
Trp63	22061	TP63	8626
Unc5c	22253	UNC5C	8633
Ncoa1	17977	NCOA1	8648
Numb	18222	NUMB	8650
Pde5a	242202	PDE5A	8654
B3galt2	26878	B3GALT2	8707
Adam19	11492	ADAM19	8728
Dlk1	13386	DLK1	8788
Galr2	14428	GALR2	8811
Fgf18	14172	FGF18	8817
Inpp4b	234515	INPP4B	8821
Fgf17	14171	FGF17	8822
Nrp2	18187	NRP2	8828
Nrp1	18186	NRP1	8829
Cflar	12633	CFLAR	8837
Wisp1	22402	WISP1	8840
Prom1	19126	PROM1	8842
Tsc22d1	21807	TSC22D1	8848
Cdk5r1	12569	CDK5R1	8851
Aldh1a2	19378	ALDH1A2	8854
Nr1i2	18171	NR1I2	8856
Ldb1	16825	LDB1	8861
Per2	18627	PER2	8864
Cacna1h	58226	CACNA1H	8912
Cacna1g	12291	CACNA1G	8913
Foxh1	14106	FOXH1	8928
Phox2b	18935	PHOX2B	8929
Baiap3	545192	BAIAP3	8938
Btrc	12234	BTRC	8945
Chrna6	11440	CHRNA6	8973
Hap1	15114	HAP1	9001
Sema5a	20356	SEMA5A	9037
Artn	11876	ARTN	9048
Angptl1	72713	ANGPTL1	9068
Ldb2	16826	LDB2	9079
Mta1	116870	MTA1	9112
Slc6a5	104245	SLC6A5	9152
Htr3b	57014	HTR3B	9177
Kcnab3	16499	KCNAB3	9196
Bmp15	12155	BMP15	9210
Large	16795	LARGE	9215
Mta2	23942	MTA2	9219
Nog	18121	NOG	9241
Msc	17681	MSC	9242
Crlf1	12931	CRLF1	9244
Gcm2	107889	GCM2	9247
Numbl	18223	NUMBL	9253
Gpr37l1	171469	GPR37L1	9283
Gpr56	14766	GPR56	9289
Gpr55	227326	GPR55	9290
Kcnb2	98741	KCNB2	9312
Klf4	16600	KLF4	9314
Hmgn3	94353	HMGN3	9324
Slit2	20563	SLIT2	9353
Lhx2	16870	LHX2	9355
Itgbl1	223272	ITGBL1	9358
Slc9a3r1	26941	SLC9A3R1	9368
Nrxn1	18189	NRXN1	9378
Otof	83762	OTOF	9381
Gm967	381217	FAM189A2	9413
Cyp7b1	13123	CYP7B1	9420
Hand1	15110	HAND1	9421
Ntn1	18208	NTN1	9423
Ecel1	13599	ECEL1	9427
Chst2	54371	CHST2	9435
Homer1	26556	HOMER1	9456
Rock2	19878	ROCK2	9475
Onecut2	225631	ONECUT2	9480
Maged1	94275	MAGED1	9500
Gdf15	23886	GDF15	9518
Trp53i11	277414	TP53I11	9537
Bcar1	12927	BCAR1	9564
Gabbr2	242425	GABBR2	9568
Nr1d1	217166	NR1D1	9572
Gdf3	14562	GDF3	9573
Clock	12753	CLOCK	9575
Sox13	20668	SOX13	9580
Nfe2l3	18025	NFE2L3	9603
Cart	27220	CARTPT	9607
Ncor1	20185	NCOR1	9611
Ncor2	20602	NCOR2	9612
Gda	14544	GDA	9615
Celsr1	12614	CELSR1	9620
Fez1	235180	FEZ1	9638
St18	240690	ST18	9705
Ece2	107522	ECE2	9718
Nos1ap	70729	NOS1AP	9722
Sema3e	20349	SEMA3E	9723
Tox	252838	TOX	9760
Sertad2	58172	SERTAD2	9792
Maml1	103806	MAML1	9794
Zfhx1b	24136	ZEB2	9839
5730589K01Rik	268741	TOX4	9878
Arnt2	11864	ARNT2	9915
Mafb	16658	MAFB	9935
Arhgap25	232201	ARHGAP25	9938
Fgf15	14170	FGF19	9965
Med12	59024	MED12	9968
Nr1i3	12355	NR1I3	9970
Nr1h4	20186	NR1H4	9971
Nr1d2	353187	NR1D2	9975
Fgfbp1	14181	FGFBP1	9982
Med6	69792	MED6	10001
Nr2e3	23958	NR2E3	10002
Zbtb33	56805		10009
Hdac6	15185	HDAC6	10013
Hdac5	15184	HDAC5	10014
Bcl2l11	12125	BCL2L11	10018
Insl5	23919	INSL5	10022
Peg12	27412	FRAT1	10023
Hmgb2l1	70823	HMGXB4	10042
Nr1h3	22259	NR1H3	10062
Ptpru	19273	PTPRU	10076
Zfp263	74120	ZNF263	10127
Plxnc1	54712	PLXNC1	10154
Trim28	21849	TRIM28	10155
Tshz1	110796	TSHZ1	10194
Olig2	50913	OLIG2	10215
Prg4	96875	PRG4	10216
Gdf11	14561	GDF11	10220
Wdr68	71833	DCAF7	10238
Irx5	54352	IRX5	10265
Apc2	23805	APC2	10297
Ikzf1	22778	IKZF1	10320
Hmg20b	15353	HMG20B	10362
Hmg20a	66867	HMG20A	10363
Klf2	16598	KLF2	10365
Sema3a	20346	SEMA3A	10371
Mertk	17289	MERTK	10461
Hoxb13	15408	HOXB13	10481
Creb3	12913	CREB3	10488
Vat1	26949	VAT1	10493
Ncoa2	17978	NCOA2	10499
Sema6c	20360	SEMA6C	10500
Sema6b	20359	SEMA6B	10501
Sema4f	20355	SEMA4F	10505
Sema4d	20354	SEMA4D	10507
Sema4b	20352	SEMA4B	10509
Sema3c	20348	SEMA3C	10512
Deaf1	54006	DEAF1	10522
Sorbs1	20411	SORBS1	10580
Drap1	66556	DRAP1	10589
Mxd4	17122	MXD4	10608
Pdpn	14726	PDPN	10630
Postn	50706	POSTN	10631
Spint2	20733	SPINT2	10653
Lbx1	16814	LBX1	10660
B3gnt2	53625	B3GNT2	10678
Tbr1	21375	TBR1	10716
Nfat5	54446	NFAT5	10725
Tcfl5	277353	TCFL5	10732
Six2	20472	SIX2	10736
Rai1	19377	RAI1	10743
Phtf1	18685	PHTF1	10745
Chl1	12661	CHL1	10752
Nes	18008	NES	10763
Nckap1	50884	NCKAP1	10787
Pde10a	23984	PDE10A	10846
Fgl2	14190	FGL2	10875
Npffr2	104443	NPFFR2	10886
Gpr83	14608	GPR83	10888
Ppargc1a	19017	PPARGC1A	10891
Sox30	214105	SOX30	11063
Dusp14	56405	DUSP14	11072
Prdm5	70779	PRDM5	11107
Cit	12704	CIT	11113
Myst2	217127	KAT7	11143
Sox21	223227	SOX21	11166
Wdhd1	218973	WDHD1	11169
Insl6	27356	INSL6	11172
Wif1	24117	WIF1	11197
Fzd10	93897	FZD10	11211
Zhx1	22770	ZHX1	11244
Nxph4	104080	NXPH4	11247
Snf8	27681	SNF8	11267
Pou6f2	218030	POU6F2	11281
Phb2	12034	PHB2	11331
Tcfec	21426	TFEC	22797
Atf5	107503	ATF5	22809
Mtf2	17765	MTF2	22823
Zfp508	240442	ADNP2	22850
Lmtk2	231876	LMTK2	22853
Ntng1	80883	NTNG1	22854
Fndc3a	319448	FNDC3A	22862
Mlxip	208104	MLXIP	22877
Zhx2	387609	ZHX2	22882
Clstn1	65945	CLSTN1	22883
Foxj3	230700	FOXJ3	22887
Dkk1	13380	DKK1	22943
Daam1	208846	DAAM1	23002
Spen	56381	SPEN	23013
Pdzd2	68070	PDZD2	23037
Myt1l	17933	MYT1L	23040
Zhx3	320799	ZHX3	23051
Ncoa6	56406	NCOA6	23054
Phr1	105689	MYCBP2	23077
Nfasc	269116	NFASC	23114
Camta2	216874	CAMTA2	23125
Pogz	229584	POGZ	23126
Plxnd1	67784	PLXND1	23129
Dcun1d4	100737	DCUN1D4	23142
Cic	71722	CIC	23152
Mapk8ip3	30957	MAPK8IP3	23162
Astn2	56079	ASTN2	23245
Camta1	100072	CAMTA1	23261
Satb2	212712	SATB2	23314
Ncstn	59287	NCSTN	23385
Adnp	11538	ADNP	23394
Frat2	212398	FRAT2	23401
Cotl1	72042	COTL1	23406
Zfpm2	22762	ZFPM2	23414
Gpr161	240888	GPR161	23432
Otp	18420	OTP	23440
Angptl2	26360	ANGPTL2	23452
Hey1	15213	HEY1	23462
Hey2	15214	HEY2	23493
Daam2	76441	DAAM2	23500
Pofut1	140484	POFUT1	23509
Patz	56218	PATZ1	23598
Ntsr2	18217	NTSR2	23620
6330527O06Rik	76161	C20orf103	24141
Ngef	53972	NGEF	25791
Spdef	30051	SPDEF	25803
Bambi	68010	BAMBI	25805
Vax2	24113	VAX2	25806
Pou2f3	18988	POU2F3	25833
9130213B05Rik	231440	PARM1	25849
Whrn	73750	DFNB31	25861
Letmd1	68614	LETMD1	25875
Ahctf1	226747	AHCTF1	25909
Sostdc1	66042	SOSTDC1	25928
Wwtr1	97064	WWTR1	25937
Pvrl3	58998	PVRL3	25945
Ss18l1	269397	SS18L1	26039
Pygo1	72135	PYGO1	26108
Zbtb20	56490	ZBTB20	26137
Pcdhb4	93875	PCDHB5	26167
Tiam2	24001	TIAM2	26230
Nkx2-9	18094	NKX2-8	26257
Pldn	18457	PLDN	26258
Fgf20	80857	FGF20	26281
Ehf	13661	EHF	26298
Hspb8	80888	HSPB8	26353
Lhx6	16874	LHX6	26468
Heyl	56198	HEYL	26508
Ostf1	20409	OSTF1	26578
Hbp1	73389	HBP1	26959
Foxd3	15221	FOXD3	27022
Foxb1	64290	FOXB1	27023
Foxp1	108655	FOXP1	27086
Cacng5	140723	CACNG5	27091
Dkk4	234130	DKK4	27121
Dkk3	50781	DKK3	27122
Dkk2	56811	DKK2	27123
Invs	16348	INVS	27130
Cpne7	102278	CPNE7	27132
Gls2	216456	GLS2	27165
Disc1	244667	DISC1	27185
Csdc2	105859	CSDC2	27254
Cntn6	53870	CNTN6	27255
Bmp10	12154	BMP10	27302
Bhlhb5	59058	BHLHE22	27319
Pcdh11x	245578	PCDH11X	27328
Angptl3	30924	ANGPTL3	27329
Kcnmb4	58802	KCNMB4	27345
Pclo	26875	PCLO	27445
Cdh20	23836	CDH20	28316
Dll1	13388	DLL1	28514
Trib2	217410	TRIB2	28951
Klf15	66277	KLF15	28999
Stxbp6	217517	STXBP6	29091
Scg3	20255	SCG3	29106
Abt1	30946	ABT1	29777
Parvb	170736	PARVB	29780
Grhl1	195733	GRHL1	29841
Dnmt3l	54427	DNMT3L	29947
Lmcd1	30937	LMCD1	29995
Tbx21	57765	TBX21	30009
Tlx3	27140	TLX3	30012
Slc40a1	53945	SLC40A1	30061
Rax	19434	RAX	30062
Sox8	20681	SOX8	30812
Vsx1	114889	VSX1	30813
Neurog3	11925	NEUROG3	50674
Irx4	50916	IRX4	50805
Hnt	235106	NTM	50863
Cdon	57810	CDON	50937
Pde11a	241489	PDE11A	50940
Foxp3	20371	FOXP3	50943
Isoc1	66307	ISOC1	51015
Gal	14419	GAL	51083
Mlxipl	58805	MLXIPL	51085
Sccpdh	109232	SCCPDH	51097
Aph1a	226548	APH1A	51107
Angptl4	57875	ANGPTL4	51129
Lef1	16842	LEF1	51176
Zdhhc2	70546	ZDHHC2	51201
Tfdp1	21781	TFDP3	51270
Rxfp3	239336	RXFP3	51289
Pcdh12	53601	PCDH12	51294
Nrn1	68404	NRN1	51299
Cyp39a1	56050	CYP39A1	51302
Dact1	59036	DACT1	51339
Zbtb7a	16969	ZBTB7A	51341
Angpt4	11602	ANGPT4	51378
Wnt16	93735	WNT16	51384
Scara3	219151	SCARA3	51435
Prrx2	20204	PRRX2	51450
Evl	14026	EVL	51466
Pex2	58869	PEX5L	51555
Lsr	54135	LSR	51599
Nlk	18099	NLK	51701
Gprc5b	64297	GPRC5B	51704
Six4	20474	SIX4	51804
Bcl11a	14025	BCL11A	53335
Fxyd6	59095	FXYD6	53826
Fgfrl1	116701	FGFRL1	53834
Mucdhl	72040	CDHR5	53841
Csnk1g1	214897	CSNK1G1	53944
Gpr88	64378	GPR88	54112
Dcun1d1	114893	DCUN1D1	54165
Sox18	20672	SOX18	54345
Wnt4	22417	WNT4	54361
Sema5b	20357	SEMA5B	54437
Nle1	217011	NLE1	54475
Pcdh18	73173	PCDH18	54510
Efcbp2	117148	NECAB2	54550
Dll4	54485	DLL4	54567
Hes2	15206	HES2	54626
Lrrn3	16981	LRRN3	54674
Fev	260298	FEV	54738
Kctd9	105440	KCTD9	54793
Ahi1	52906	AHI1	54806
Gatad2a	234366	GATAD2A	54815
Nde1	67203	NDE1	54820
Bcor	71458	BCOR	54880
Sema4c	20353	SEMA4C	54910
Fezf2	54713	FEZF2	55079
Crtac1	72832	CRTAC1	55118
Lgi2	246316	LGI2	55203
Fbxw7	50754	FBXW7	55294
Laptm4b	114128	LAPTM4B	55353
Styk1	243659	STYK1	55359
Hes6	55927	HES6	55502
Trim36	28105	TRIM36	55521
Sox6	20679	SOX6	55553
Plxna3	18846	PLXNA3	55558
Chrna9	231252	CHRNA9	55584
Pomgnt1	68273	POMGNT1	55624
Mlstd1	330450	FAR2	55711
Enah	13800	ENAH	55740
Wdr12	57750	WDR12	55759
Cacna2d3	12294	CACNA2D3	55799
Hr	15460	HR	55806
Foxj2	60611	FOXJ2	55810
Gabrq	57249	GABRQ	55879
Lmo3	109593	LMO3	55885
Mesp1	17292	MESP1	55897
Barx1	12022	BARX1	56033
Pdgfc	54635	PDGFC	56034
Pcdhga12	93724	PCDHGC5	56097
Pcdhb9	93880	PCDHB4	56131
Pard3	93742	PARD3	56288
Rprm	67874	RPRM	56475
Cyp26b1	232174	CYP26B1	56603
Nrip3	78593	NRIP3	56675
Ascl3	56787	ASCL3	56676
Barhl1	54422	BARHL1	56751
Dpysl5	65254	DPYSL5	56896
Mrg2	17537	MEIS3	56917
Lxn	17035	LXN	56925
Lhx9	16876	LHX9	56956
Ctnnbip1	67087	CTNNBIP1	56998
Slc17a7	72961	SLC17A7	57030
Tbx20	57246	TBX20	57057
Slc17a6	140919	SLC17A6	57084
Phtf2	68770	PHTF2	57157
Atp10a	11982	ATP10A	57194
Ttyh1	57776	TTYH1	57348
Gja9	14617	GJD2	57369
Nmral1	67824	NMRAL1	57407
Amigo1	229715	AMIGO1	57463
D330017J20Rik	320609	FAM40B	57464
Mta3	116871	MTA3	57504
4932417H02Rik	74370	RPTOR	57521
Mib1	225164	MIB1	57534
Sema6a	20358	SEMA6A	57556
Sipa1l2	244668	SIPA1L2	57568
Pcdh10	18526	PCDH10	57575
Ebf4	228598	EBF4	57593
Homez	239099	HOMEZ	57594
6430573F11Rik	319582		57604
AI427515	270097	VAT1L	57687
Sema4g	26456	SEMA4G	57715
Gatad1	67210	GATAD1	57798
Igsf4b	94332	CADM3	57863
Neurod4	11923	NEUROD4	58158
Mll3	231051	MLL3	58508
Dmrt3	240590	DMRT3	58524
Hivep3	16656	HIVEP3	59269
Ntn4	57764	NTN4	59277
Cacng7	81904	CACNG7	59284
Trpv4	63873	TRPV4	59341
Scpep1	74617	SCPEP1	59342
Gnb4	14696	GNB4	59345
Rxfp1	381489	RXFP1	59350
Tgif2	228839	TGIF2	60436
Bach2	12014	BACH2	60468
Alx4	11695	ALX4	60529
Pappa2	23850	PAPPA2	60676
Bcorl1	320376	BCORL1	63035
Bcan	12032	BCAN	63827
Abhd4	105501	ABHD4	63874
Pknox2	208076	PKNOX2	63876
Dmrtb1	56296	DMRTB1	63948
Neurog2	11924	NEUROG2	63973
Neurod6	11922	NEUROD6	63974
Perp	64058	PERP	64065
Npas3	27386	NPAS3	64067
Clstn2	64085	CLSTN2	64084
Smoc2	64074	SMOC2	64094
Lrrc4	192198	LRRC4	64101
Rfrp	60531	NPVF	64111
Lhx5	16873	LHX5	64211
Sema4a	20351	SEMA4A	64218
Robo3	19649	ROBO3	64221
Nsd1	18193	NSD1	64324
Hif3a	53417	HIF3A	64344
Hhip	15245	HHIP	64399
Cdh24	239096	CDH24	64403
Ndst4	64580	NDST4	64579
Ebf2	13592	EBF2	64641
Creb3l2	208647	CREB3L2	64764
Cerk	223753	CERK	64781
Depdc6	97998	DEPTOR	64798
Porcn	53627	PORCN	64840
Isl2	104360	ISL2	64843
Pcdh20	219257	PCDH20	64881
Bcl11b	58208	BCL11B	64919
Rtn4r	65079	RTN4R	65078
Marcksl1	17357	MARCKSL1	65108
Irx6	64379	IRX6	79190
Irx1	16371	IRX1	79192
Bhlhb3	79362	BHLHE41	79365
Nsbp1	50887	HMGN5	79366
Kremen2	73016	KREMEN2	79412
Lass4	67260	CERS4	79603
Hmbox1	219150	HMBOX1	79618
A930038C07Rik	68169	NDNF	79625
Steap4	117167	STEAP4	79689
Zmat4	320158	ZMAT4	79698
E2f8	108961	E2F8	79733
Zfhx4	80892	ZFHX4	79776
Tle6	114606	TLE6	79816
Grhl2	252973	GRHL2	79977
Sema6d	214968	SEMA6D	80031
Scube1	64706	SCUBE1	80274
Pdgfd	71785	PDGFD	80310
Cxxc4	319478	CXXC4	80319
Abtb1	80283	ABTB1	80325
Wnt10a	22409	WNT10A	80326
Esx1	13984	ESX1	80712
Pbx4	80720	PBX4	80714
Stard5	170460	STARD5	80765
Col18a1	12822	COL18A1	80781
Setd7	73251	SETD7	80854
Wnt5b	22419	WNT5B	81029
Ndel1	83431	NDEL1	81565
Lbh	77889	LBH	81606
Pvrl4	71740	PVRL4	81607
Tsc22d4	78829	TSC22D4	81628
Tcf3	21415	TCF7L1	83439
Mxd3	17121	MXD3	83463
Aph1b	208117	APH1B	83464
Gpr101	245424	GPR101	83550
Sox7	20680	SOX7	83595
Sh3bgrl2	212531	SH3BGRL2	83699
Jam3	83964	JAM3	83700
Nrip2	60345	NRIP2	83714
Tcfap2d	226896	TFAP2D	83741
Angptl6	70726	ANGPTL6	83854
Cttnbp2	30785	CTTNBP2	83992
Kremen1	84035	KREMEN1	83999
Gpr98	110789	GPR98	84059
Zic4	22774	ZIC4	84107
Ppp1r1b	19049	PPP1R1B	84152
Dcun1d5	76863	DCUN1D5	84259
Akt1s1	67605	AKT1S1	84335
Gpr123	52389	GPR123	84435
Lcor	212391	LCOR	84458
Nkx6-2	14912	NKX6-2	84504
Hod	74318	HOPX	84525
Rhox6	19202	RHOXF2	84528
Ntng2	171171	NTNG2	84628
Hes7	84653	HES7	84667
Creb3l3	208677	CREB3L3	84699
Rspo3	72780	RSPO3	84870
Fibcd1	98970	FIBCD1	84929
Mael	98558	MAEL	84944
Nkd1	93960	NKD1	85407
Nkd2	72293	NKD2	85409
Zic5	65100	ZIC5	85416
Cntnap4	170571	CNTNAP4	85445
Lbx2	16815	LBX2	85474
Wnt3a	22416	WNT3A	89780
Chrna7	11441	CHRNA7	89832
Lhx4	16872	LHX4	89884
Kcnh7	170738	KCNH7	90134
Pygo2	68911	PYGO2	90780
Creb3l1	26427	CREB3L1	90993
Lass5	71949	CERS5	91012
9830123M21Rik	226438	IGFN1	91156
Scarf2	224024	SCARF2	91179
Col23a1	237759	COL23A1	91522
Plxna4	243743	PLXNA4	91584
Churc1	211151	CHURC1	91612
Boc	117606	BOC	91653
Pcdh21	170677	CDHR1	92211
Dner	227325	DNER	92737
Kcng4	66733	KCNG4	93107
Cadps2	320405	CADPS2	93664
Foxp2	114142	FOXP2	93986
Foxq1	15220	FOXQ1	94234
Glcci1	170772	GLCCI1	113263
Ucn3	83428	UCN3	114131
Ddit4l	73284	DDIT4L	115265
D10Ertd610e	52666	ARHGEF25	115557
Foxp4	74123	FOXP4	116113
Lypd1	72585	LYPD1	116372
Grin3a	242443	GRIN3A	116443
Olig1	50914	OLIG1	116448
Dach2	93837	DACH2	117154
Rln3	212108	RLN3	117579
Zfp488	382867	ZNF488	118738
Tph2	216343	TPH2	121278
Aebp2	11569	AEBP2	121536
Btbd11	74007	BTBD11	121551
Spic	20728	SPIC	121599
Foxn4	116810	FOXN4	121643
Csnk1a1	93687	CSNK1A1L	122011
Jundm2	81703	JDP2	122953
Dcun1d3	233805	DCUN1D3	123879
Gpr139	209776	GPR139	124274
Pcp2	18545	PCP2	126006
Dmbx1	140477	DMBX1	127343
Hmgb4	69317	HMGB4	127540
Synpr	72003	SYNPR	132204
Ankrd43	237761	ANKRD43	134548
B3gat2	280645	B3GAT2	135152
Cd109	235505	CD109	135228
Abra	223513	ABRA	137735
Unc5d	210801	UNC5D	137970
D030011N01Rik	245596	HDX	139324
Nek7	59125	NEK7	140609
Slc32a1	22348	SLC32A1	140679
Cbln4	228942	CBLN4	140689
Mib2	76580	MIB2	142678
Layn	244864	LAYN	143903
E2f7	52679	E2F7	144455
Nrg4	83961	NRG4	145957
Gsg1l	269994	GSG1L	146395
Mgat5b	268510	MGAT5B	146664
Rtn4rl1	237847	RTN4RL1	146760
Cbln2	12405	CBLN2	147381
Creb3l4	78284	CREB3L4	148327
Nfxl1	100978	NFXL1	152518
Irx2	16372	IRX2	153572
Amotl1	75723	AMOTL1	154810
Nkx6-3	74561	NKX6-3	157848
Rhox10	434769	RHOXF1	158800
C1ql2	226359	C1QL2	165257
Olig3	94222	OLIG3	167826
Bhlhb8	17341	BHLHA15	168620
Glis3	226075	GLIS3	169792
Arx	11878	ARX	170302
Gsh2	14843	GSX2	170825
Dtx3	80904	DTX3	196403
Lgi3	213469	LGI3	203190
Gsh1	14842	GSX1	219409
Unc5b	107449	UNC5B	219699
Cpne2	234577	CPNE2	221184
Sp8	320145	SP8	221833
AI591476	231986	JAZF1	221895
Slc29a4	243328	SLC29A4	222962
Sema3d	108151	SEMA3D	223117
Slc17a8	216227	SLC17A8	246213
Col24a1	71355	COL24A1	255631
Gm528	217951	TMEM196	256130
LOC433022	433022	PLCXD2	257068
Mdga1	74762	MDGA1	266727
Npas4	225872	NPAS4	266743
Mkx	210719	MKX	283078
Rcor2	104383	RCOR2	283248
Lama1	16772	LAMA1	284217
Rspo1	192199	RSPO1	284654
Epha10	230735	EPHA10	284656
Slc9a9	331004	SLC9A9	285195
Epha6	13840	EPHA6	285220
Rab37	58222	RAB37	326624
Serpina9	71907	SERPINA9	327657
Tmem119	231633	TMEM119	338773
Chx10	12677	VSX2	338917
Tcfap2e	332937	TFAP2E	339488
Rspo2	239405	RSPO2	340419
Syt10	54526	SYT10	341359
Frem2	242022	FREM2	341640
Lrrtm1	74342	LRRTM1	347730
Hcn1	15165	HCN1	348980
Zfp445	235682	ZNF445	353274
2610109H07Rik	70433	C1orf187	374946
Npsr1	319239	NPSR1	387129
Lbxcor1	207667	SKOR1	390598
Gdf6	242316	GDF6	392255
Lhx8	16875	LHX8	431707
Cbln3	56410	CBLN3	643866
